# Supplementary material for: Integration of CLIP experiments of RNA-binding proteins: a novel approach to predict context-dependent splicing factors from transcriptomic data
Source: BMC Genomics. 2019 Jun 25;20:521. doi: 10.1186/s12864-019-5900-1 (PMC6592009; doi:10.1186/s12864-019-5900-1)
Supplement: Supplementary file 1 — Supplementary material S1. CLIP information of files used in the main paper. Supplementary material S2. CLIP experiments of RNA-binding proteins (RBPs) integrated in this work (n = 937). CLIP experiments were downloaded from three CLIP databases: POSTAR2 [P], CLIPdb [C], DoRiNA [D] and StarBase [S]. For each RBP, the table includes: number of experiments (#Ex), database(s) that include the RBP (DDBB) and number of splicing events where the RBP binds after integrating all CLIP experiments. (XLSX 9261 kb) [file 12864_2019_5900_MOESM1_ESM.xlsx]

## Sheet: S1_CLIP_info
Supplementary material S1: CLIP information of files used in the main paper
File_ID	Database	RBP	Column1	Tech	Specie	Description1	Description2	Accession	Sites	Ref	Year	Pubmed	D.LINK	Column2	Column3	Link	fileName	USED_FINAL	Genome	Comments	ID_sample
6	CLIPdb	PTBP2 /// PTBP1	HITS-CLIP	HITS-CLIP	human	GSM480476		GSE19323				20064465					PTBP1PTBP2_GSE19323-GSM480476.bed	USED	hg18		cb_1
7	CLIPdb	PTBP2 /// PTBP1	HITS-CLIP	HITS-CLIP	human	GSM480477		GSE19323				20064465					PTBP1PTBP2_GSE19323-GSM480477.bed	USED	hg18		cb_2
8	CLIPdb	PTBP2 /// PTBP1	HITS-CLIP	HITS-CLIP	human	GSM480478		GSE19323				20064465					PTBP1PTBP2_GSE19323-GSM480478.bed	USED	hg18		cb_3
9	CLIPdb	PTBP2 /// PTBP1	HITS-CLIP	HITS-CLIP	human	GSM480479		GSE19323				20064465					PTBP1PTBP2_GSE19323-GSM480479.bed	USED	hg18		cb_4
10	CLIPdb	PTBP2 /// PTBP1	HITS-CLIP	HITS-CLIP	human	GSM1048186		GSE42701				20064465					PTBP1PTBP2_GSE42701-GSM1048186.bed	USED	hg18		cb_5
11	CLIPdb	AGO1	PAR-CLIP	PAR-CLIP	human	GSM545212		GSE21578				20371350					AGO1_GSE21578-GSM545212.bed	USED	hg18		cb_6
12	CLIPdb	AGO2	PAR-CLIP	PAR-CLIP	human	GSM545213		GSE21578				20371350					AGO2_GSE21578-GSM545213.bed	USED	hg18		cb_7
13	CLIPdb	AGO3	PAR-CLIP	PAR-CLIP	human	GSM545214		GSE21578				20371350					AGO3_GSE21578-GSM545214.bed	USED	hg18		cb_8
14	CLIPdb	AGO4	PAR-CLIP	PAR-CLIP	human	GSM545215		GSE21578				20371350					AGO4_GSE21578-GSM545215.bed	USED	hg18		cb_9
15	CLIPdb	IGF2BP1	PAR-CLIP	PAR-CLIP	human	GSM545206		GSE21578				20371350					IGF2BP1_GSE21578-GSM545206.bed	USED	hg18		cb_10
16	CLIPdb	IGF2BP1	PAR-CLIP	PAR-CLIP	human	GSM545207		GSE21578				20371350					IGF2BP1_GSE21578-GSM545207.bed	USED	hg18		cb_11
17	CLIPdb	IGF2BP2	PAR-CLIP	PAR-CLIP	human	GSM545208		GSE21578				20371350					IGF2BP2_GSE21578-GSM545208.bed	USED	hg18		cb_12
18	CLIPdb	IGF2BP3	PAR-CLIP	PAR-CLIP	human	GSM545209		GSE21578				20371350					IGF2BP3_GSE21578-GSM545209.bed	USED	hg18		cb_13
19	CLIPdb	PUM2	PAR-CLIP	PAR-CLIP	human	GSM545210		GSE21578				20371350					PUM2_GSE21578-GSM545210.bed	USED	hg18		cb_14
20	CLIPdb	QKI	PAR-CLIP	PAR-CLIP	human	GSM545211		GSE21578				20371350					QKI_GSE21578-GSM545211.bed	USED	hg18		cb_15
21	CLIPdb	TNRC6A	PAR-CLIP	PAR-CLIP	human	GSM545218		GSE21578				20371350					TNRC6A_GSE21578-GSM545218.bed	USED	hg18		cb_16
22	CLIPdb	TNRC6B	PAR-CLIP	PAR-CLIP	human	GSM545219		GSE21578				20371350					TNRC6B_GSE21578-GSM545219.bed	USED	hg18		cb_17
23	CLIPdb	TNRC6C	PAR-CLIP	PAR-CLIP	human	GSM545220		GSE21578				20371350					TNRC6C_GSE21578-GSM545220.bed	USED	hg18		cb_18
24	CLIPdb	HNRNPC	iCLIP	iCLIP	human	ERR018282		E-MTAB-341				20601959					HNRNPC_E-MTAB-341-ERR018282.bed	USED	hg18		cb_19
25	CLIPdb	HNRNPC	iCLIP	iCLIP	human	ERR018283		E-MTAB-341				20601959					HNRNPC_E-MTAB-341-ERR018283.bed	USED	hg18		cb_20
26	CLIPdb	HNRNPC	iCLIP	iCLIP	human	ERR018284		E-MTAB-341				20601959					HNRNPC_E-MTAB-341-ERR018284.bed	USED	hg18		cb_21
27	CLIPdb	HNRNPH1	HITS-CLIP	HITS-CLIP	human	GSM581051		GSE23694				21057496					HNRNPH_GSE23694-GSM581051.bed	USED	hg18		cb_22
28	CLIPdb	HNRNPH1	HITS-CLIP	HITS-CLIP	human	GSM581052		GSE23694				21057496					HNRNPH_GSE23694-GSM581052.bed	USED	hg18		cb_23
29	CLIPdb	TARDBP	iCLIP	iCLIP	human	ERR039842		E-MTAB-530				21358640					TARDBP_E-MTAB-530-ERR039842.bed	USED	hg19		cb_27
30	CLIPdb	TARDBP	iCLIP	iCLIP	human	ERR039843		E-MTAB-530				21358640					TARDBP_E-MTAB-530-ERR039843.bed	USED	hg19		cb_28
31	CLIPdb	TARDBP	iCLIP	iCLIP	human	ERR039844		E-MTAB-530				21358640					TARDBP_E-MTAB-530-ERR039844.bed	USED	hg19		cb_29
32	CLIPdb	TARDBP	iCLIP	iCLIP	human	ERR039845		E-MTAB-530				21358640					TARDBP_E-MTAB-530-ERR039845.bed	USED	hg19		cb_30
33	CLIPdb	TARDBP	iCLIP	iCLIP	human	ERR039846		E-MTAB-530				21358640					TARDBP_E-MTAB-530-ERR039846.bed	USED	hg19		cb_31
34	CLIPdb	TARDBP	iCLIP	iCLIP	human	ERR039849		E-MTAB-530				21358640					TARDBP_E-MTAB-530-ERR039849.bed	USED	hg19		cb_32
35	CLIPdb	TARDBP	iCLIP	iCLIP	human	ERR039850		E-MTAB-530				21358640					TARDBP_E-MTAB-530-ERR039850.bed	USED	hg19		cb_33
36	CLIPdb	TARDBP	iCLIP	iCLIP	human	ERR039853		E-MTAB-530				21358640					TARDBP_E-MTAB-530-ERR039853.bed	USED	hg19		cb_34
37	CLIPdb	TARDBP	iCLIP	iCLIP	human	ERR039854		E-MTAB-530				21358640					TARDBP_E-MTAB-530-ERR039854.bed	USED	hg19		cb_35
38	CLIPdb	TARDBP	iCLIP	iCLIP	human	ERR039855		E-MTAB-530				21358640					TARDBP_E-MTAB-530-ERR039855.bed	USED	hg19		cb_36
39	CLIPdb	AGO2	HITS-CLIP	HITS-CLIP	human	GSM714642		GSE28865				21572407					AGO2_GSE28865-GSM714642.bed	USED	hg18		cb_39
40	CLIPdb	AGO2	HITS-CLIP	HITS-CLIP	human	GSM714643		GSE28865				21572407					AGO2_GSE28865-GSM714643.bed	USED	hg18		cb_40
41	CLIPdb	AGO2	PAR-CLIP	PAR-CLIP	human	GSM714644		GSE28865				21572407					AGO2_GSE28865-GSM714644.bed	USED	hg18		cb_41
42	CLIPdb	AGO2	PAR-CLIP	PAR-CLIP	human	GSM714645		GSE28865				21572407					AGO2_GSE28865-GSM714645.bed	USED	hg18		cb_42
43	CLIPdb	AGO2	PAR-CLIP	PAR-CLIP	human	GSM714646		GSE28865				21572407					AGO2_GSE28865-GSM714646.bed	USED	hg18		cb_43
44	CLIPdb	AGO2	PAR-CLIP	PAR-CLIP	human	GSM714647		GSE28865				21572407					AGO2_GSE28865-GSM714647.bed	USED	hg18		cb_44
45	CLIPdb	ELAVL1	HITS-CLIP	HITS-CLIP	human	GSM714635		GSE28865				21572407					ELAVL1_GSE28865-GSM714635.bed	USED	hg18		cb_45
46	CLIPdb	ELAVL1	HITS-CLIP	HITS-CLIP	human	GSM714636		GSE28865				21572407					ELAVL1_GSE28865-GSM714636.bed	USED	hg18		cb_46
47	CLIPdb	ELAVL1	PAR-CLIP	PAR-CLIP	human	GSM714637		GSE28865				21572407					ELAVL1_GSE28865-GSM714637.bed	USED	hg18		cb_47
48	CLIPdb	ELAVL1	PAR-CLIP	PAR-CLIP	human	GSM714638		GSE28865				21572407					ELAVL1_GSE28865-GSM714638.bed	USED	hg18		cb_48
49	CLIPdb	ELAVL1	PAR-CLIP	PAR-CLIP	human	GSM714639		GSE28865				21572407					ELAVL1_GSE28865-GSM714639.bed	USED	hg18		cb_49
50	CLIPdb	ELAVL1	PAR-CLIP	PAR-CLIP	human	GSM714640		GSE28865				21572407					ELAVL1_GSE28865-GSM714640.bed	USED	hg18		cb_50
51	CLIPdb	ELAVL1	PAR-CLIP	PAR-CLIP	human	GSM714641		GSE28865				21572407					ELAVL1_GSE28865-GSM714641.bed	USED	hg18		cb_51
52	CLIPdb	AGO2	PAR-CLIP	PAR-CLIP	human	GSM1067869		GSE43666				21572407					AGO2_GSE43666-GSM1067869.bed	USED	hg19		cb_52
53	CLIPdb	AGO2	PAR-CLIP	PAR-CLIP	human	GSM1067870		GSE43666				21572407					AGO2_GSE43666-GSM1067870.bed	USED	hg19		cb_53
54	CLIPdb	ELAVL1	PAR-CLIP	PAR-CLIP	human	GSM738185		GSE29780				21723170					ELAVL1_GSE29780-GSM738185.bed	USED	hg19		cb_54
55	CLIPdb	ELAVL1	PAR-CLIP	PAR-CLIP	human	GSM741173		GSE29943				21723171					ELAVL1_GSE29943-GSM741173.bed	USED	hg18		cb_55
56	CLIPdb	ELAVL1	PAR-CLIP	PAR-CLIP	human	GSM741174		GSE29943				21723171					ELAVL1_GSE29943-GSM741174.bed	USED	hg18		cb_56
57	CLIPdb	ELAVL1	PAR-CLIP	PAR-CLIP	human	GSM741175		GSE29943				21723171					ELAVL1_GSE29943-GSM741175.bed	USED	hg18		cb_57
58	CLIPdb	FUS	PAR-CLIP	PAR-CLIP	human	SRX029328		SRX029328				22081015					FUS_SRX029328.bed	USED	hg18		cb_67
59	CLIPdb	FUS	PAR-CLIP	PAR-CLIP	human	SRX029329		SRX029329				22081015					FUS_SRX029329.bed	USED	hg18		cb_68
60	CLIPdb	EWSR1	PAR-CLIP	PAR-CLIP	human	SRX029343		SRX029343				22081015					EWSR1_SRX029343.bed	USED	hg18		cb_69
61	CLIPdb	EWSR1	PAR-CLIP	PAR-CLIP	human	SRX029344		SRX029344				22081015					EWSR1_SRX029344.bed	USED	hg18		cb_70
62	CLIPdb	TAF15	PAR-CLIP	PAR-CLIP	human	SRX029345		SRX029345				22081015					TAF15_SRX029345.bed	USED	hg18		cb_71
63	CLIPdb	TAF15	PAR-CLIP	PAR-CLIP	human	SRX029346		SRX029346				22081015					TAF15_SRX029346.bed	USED	hg18		cb_72
64	CLIPdb	AGO2	PAR-CLIP	PAR-CLIP	human	GSM796037		GSE32113				22100165					AGO2_GSE32113-GSM796037.bed	USED	hg19		cb_73
65	CLIPdb	AGO2	PAR-CLIP	PAR-CLIP	human	GSM796038		GSE32113				22100165					AGO2_GSE32113-GSM796038.bed	USED	hg19		cb_74
66	CLIPdb	AGO2	PAR-CLIP	PAR-CLIP	human	GSM796039		GSE32113				22100165					AGO2_GSE32113-GSM796039.bed	USED	hg19		cb_75
67	CLIPdb	AGO2	PAR-CLIP	PAR-CLIP	human	GSM796040		GSE32113				22100165					AGO2_GSE32113-GSM796040.bed	USED	hg19		cb_76
68	CLIPdb	AGO2	PAR-CLIP	PAR-CLIP	human	GSM1020021		GSE41437				22291592					AGO2_GSE41437-GSM1020021.bed	USED	hg19		cb_77
69	CLIPdb	AGO2	PAR-CLIP	PAR-CLIP	human	GSM1020022		GSE41437				22291592					AGO2_GSE41437-GSM1020022.bed	USED	hg19		cb_78
70	CLIPdb	AGO2	PAR-CLIP	PAR-CLIP	human	GSM1020023		GSE41437				22291592					AGO2_GSE41437-GSM1020023.bed	USED	hg19		cb_79
71	CLIPdb	AGO2	PAR-CLIP	PAR-CLIP	human	GSM1020024		GSE41437				22291592					AGO2_GSE41437-GSM1020024.bed	USED	hg19		cb_80
72	CLIPdb	AGO2	PAR-CLIP	PAR-CLIP	human	GSM1020025		GSE41437				22291592					AGO2_GSE41437-GSM1020025.bed	USED	hg19		cb_81
73	CLIPdb	AGO2	PAR-CLIP	PAR-CLIP	human	GSM1133252		GSE46611				22291592					AGO2_GSE46611-GSM1133252.bed	USED	hg19		cb_82
74	CLIPdb	HNRNPU	HITS-CLIP	HITS-CLIP	human	GSM850170		GSE34491				22325991					HNRNPU_GSE34491-GSM850170.bed	USED	hg18		cb_83
75	CLIPdb	HNRNPU	HITS-CLIP	HITS-CLIP	human	GSM850171		GSE34491				22325991					HNRNPU_GSE34491-GSM850171.bed	USED	hg18		cb_84
76	CLIPdb	HNRNPA2B1	HITS-CLIP	HITS-CLIP	human	GSM859982		GSE34996				22574288					HNRNPA2B1_GSE34996-GSM859982.bed	USED	hg18		cb_91
77	CLIPdb	ALKBH5	PAR-CLIP	PAR-CLIP	human	GSM936506		GSE38201				22681889					ALKBH5_GSE38201-GSM936506.bed	USED	hg18		cb_92
78	CLIPdb	NCBP3	PAR-CLIP	PAR-CLIP	human	GSM936507		GSE38201				22681889					C17orf85_GSE38201-GSM936507.bed	USED	hg18		cb_93
79	CLIPdb	CAPRIN1	PAR-CLIP	PAR-CLIP	human	GSM936509		GSE38201				22681889					CAPRIN1_GSE38201-GSM936509.bed	USED	hg18		cb_94
80	CLIPdb	RTCB	PAR-CLIP	PAR-CLIP	human	GSM936508		GSE38201				22681889					RTCB_GSE38201-GSM936508.bed	USED	hg18		cb_95
81	CLIPdb	ZC3H7B	PAR-CLIP	PAR-CLIP	human	GSM936510		GSE38201				22681889					ZC3H7B_GSE38201-GSM936510.bed	USED	hg18		cb_96
82	CLIPdb	DGCR8	HITS-CLIP	HITS-CLIP	human	GSM955510		GSE39086				22796965					DGCR8_GSE39086-GSM955510.bed	USED	hg18		cb_97
83	CLIPdb	DGCR8	HITS-CLIP	HITS-CLIP	human	GSM955511		GSE39086				22796965					DGCR8_GSE39086-GSM955511.bed	USED	hg18		cb_98
84	CLIPdb	DGCR8	HITS-CLIP	HITS-CLIP	human	GSM955512		GSE39086				22796965					DGCR8_GSE39086-GSM955512.bed	USED	hg18		cb_99
85	CLIPdb	DGCR8	HITS-CLIP	HITS-CLIP	human	GSM955513		GSE39086				22796965					DGCR8_GSE39086-GSM955513.bed	USED	hg18		cb_100
86	CLIPdb	CPSF1	PAR-CLIP	PAR-CLIP	human	GSM917672		GSE37401				22813749					CPSF1_GSE37401-GSM917672.bed	USED	hg19		cb_101
87	CLIPdb	CPSF1	PAR-CLIP	PAR-CLIP	human	GSM917673		GSE37401				22813749					CPSF1_GSE37401-GSM917673.bed	USED	hg19		cb_102
88	CLIPdb	CPSF2	PAR-CLIP	PAR-CLIP	human	GSM917670		GSE37401				22813749					CPSF2_GSE37401-GSM917670.bed	USED	hg19		cb_103
89	CLIPdb	CPSF2	PAR-CLIP	PAR-CLIP	human	GSM917671		GSE37401				22813749					CPSF2_GSE37401-GSM917671.bed	USED	hg19		cb_104
90	CLIPdb	CPSF3	PAR-CLIP	PAR-CLIP	human	GSM917668		GSE37401				22813749					CPSF3_GSE37401-GSM917668.bed	USED	hg19		cb_105
91	CLIPdb	CPSF3	PAR-CLIP	PAR-CLIP	human	GSM917669		GSE37401				22813749					CPSF3_GSE37401-GSM917669.bed	USED	hg19		cb_106
92	CLIPdb	CPSF4	PAR-CLIP	PAR-CLIP	human	GSM917666		GSE37401				22813749					CPSF4_GSE37401-GSM917666.bed	USED	hg19		cb_107
93	CLIPdb	CPSF4	PAR-CLIP	PAR-CLIP	human	GSM917667		GSE37401				22813749					CPSF4_GSE37401-GSM917667.bed	USED	hg19		cb_108
94	CLIPdb	CPSF6	PAR-CLIP	PAR-CLIP	human	GSM917664		GSE37401				22813749					CPSF6_GSE37401-GSM917664.bed	USED	hg19		cb_109
95	CLIPdb	CPSF6	PAR-CLIP	PAR-CLIP	human	GSM917665		GSE37401				22813749					CPSF6_GSE37401-GSM917665.bed	USED	hg19		cb_110
96	CLIPdb	CPSF7	PAR-CLIP	PAR-CLIP	human	GSM917663		GSE37401				22813749					CPSF7_GSE37401-GSM917663.bed	USED	hg19		cb_111
97	CLIPdb	CSTF2	PAR-CLIP	PAR-CLIP	human	GSM917676		GSE37401				22813749					CSTF2_GSE37401-GSM917676.bed	USED	hg19		cb_112
98	CLIPdb	CSTF2T	PAR-CLIP	PAR-CLIP	human	GSM917677		GSE37401				22813749					CSTF2T_GSE37401-GSM917677.bed	USED	hg19		cb_113
99	CLIPdb	CSTF2T	PAR-CLIP	PAR-CLIP	human	GSM917678		GSE37401				22813749					CSTF2T_GSE37401-GSM917678.bed	USED	hg19		cb_114
100	CLIPdb	FIP1L1	PAR-CLIP	PAR-CLIP	human	GSM917674		GSE37401				22813749					FIP1L1_GSE37401-GSM917674.bed	USED	hg19		cb_115
101	CLIPdb	FIP1L1	PAR-CLIP	PAR-CLIP	human	GSM917675		GSE37401				22813749					FIP1L1_GSE37401-GSM917675.bed	USED	hg19		cb_116
102	CLIPdb	NUDT21	PAR-CLIP	PAR-CLIP	human	GSM917661		GSE37401				22813749					NUDT21_GSE37401-GSM917661.bed	USED	hg19		cb_117
103	CLIPdb	NUDT21	PAR-CLIP	PAR-CLIP	human	GSM917662		GSE37401				22813749					NUDT21_GSE37401-GSM917662.bed	USED	hg19		cb_118
104	CLIPdb	MOV10	PAR-CLIP	PAR-CLIP	human	GSM921128		GSE37524				22844102					MOV10_GSE37524-GSM921128.bed	USED	hg19		cb_120
105	CLIPdb	AGO2	HITS-CLIP	HITS-CLIP	human	GSM1015450		GSE41357				22927820					AGO2_GSE41357-GSM1015450.bed	USED	hg19		cb_131
106	CLIPdb	AGO2	HITS-CLIP	HITS-CLIP	human	GSM1015451		GSE41357				22927820					AGO2_GSE41357-GSM1015451.bed	USED	hg19		cb_132
107	CLIPdb	AGO2	HITS-CLIP	HITS-CLIP	human	GSM1015452		GSE41357				22927820					AGO2_GSE41357-GSM1015452.bed	USED	hg19		cb_133
108	CLIPdb	AGO2	HITS-CLIP	HITS-CLIP	human	GSM1015453		GSE41357				22927820					AGO2_GSE41357-GSM1015453.bed	USED	hg19		cb_134
109	CLIPdb	AGO2	HITS-CLIP	HITS-CLIP	human	GSM1015454		GSE41357				22927820					AGO2_GSE41357-GSM1015454.bed	USED	hg19		cb_135
110	CLIPdb	LIN28A	HITS-CLIP	HITS-CLIP	human	GSM980593		GSE39873				22959275					LIN28A_GSE39873-GSM980593.bed	USED	hg19		cb_144
111	CLIPdb	LIN28A	HITS-CLIP	HITS-CLIP	human	GSM980594		GSE39873				22959275					LIN28A_GSE39873-GSM980594.bed	USED	hg19		cb_145
112	CLIPdb	FUS	HITS-CLIP	HITS-CLIP	human	GSM998875		GSE40653				23023293					FUS_GSE40653-GSM998875.bed	USED	hg18		cb_147
113	CLIPdb	EIF4A3	HITS-CLIP	HITS-CLIP	human	GSM1001330		GSE40778				23085716					EIF4A3_GSE40778-GSM1001330.bed	USED	hg19		cb_153
114	CLIPdb	EIF4A3	HITS-CLIP	HITS-CLIP	human	GSM1001331		GSE40778				23085716					EIF4A3_GSE40778-GSM1001331.bed	USED	hg19		cb_154
115	CLIPdb	CSTF2	iCLIP	iCLIP	human	GSM1003587		GSE40859				23112178					CSTF2_GSE40859-GSM1003587.bed	USED	hg19		cb_158
116	CLIPdb	CSTF2	iCLIP	iCLIP	human	GSM1003588		GSE40859				23112178					CSTF2_GSE40859-GSM1003588.bed	USED	hg19		cb_159
117	CLIPdb	CSTF2	iCLIP	iCLIP	human	GSM1003589		GSE40859				23112178					CSTF2_GSE40859-GSM1003589.bed	USED	hg19		cb_160
118	CLIPdb	FMR1	PAR-CLIP	PAR-CLIP	human	GSM977615		GSE39682				23235829					FMR1_GSE39682-GSM977615.bed	USED	hg19		cb_189
119	CLIPdb	FMR1	PAR-CLIP	PAR-CLIP	human	GSM977616		GSE39682				23235829					FMR1_GSE39682-GSM977616.bed	USED	hg19		cb_190
120	CLIPdb	FXR1	PAR-CLIP	PAR-CLIP	human	GSM977619		GSE39682				23235829					FXR1_GSE39682-GSM977619.bed	USED	hg19		cb_191
121	CLIPdb	FXR2	PAR-CLIP	PAR-CLIP	human	GSM977620		GSE39682				23235829					FXR2_GSE39682-GSM977620.bed	USED	hg19		cb_192
122	CLIPdb	AGO2	HITS-CLIP	HITS-CLIP	human	GSM1048187		GSE42701				23313552					AGO2_GSE42701-GSM1048187.bed	USED	hg18		cb_193
123	CLIPdb	AGO2	HITS-CLIP	HITS-CLIP	human	GSM1048188		GSE42701				23313552					AGO2_GSE42701-GSM1048188.bed	USED	hg18		cb_194
124	CLIPdb	FUS	HITS-CLIP	HITS-CLIP	human	GSM1060381		GSE43308				23389473					FUS_GSE43308-GSM1060381.bed	USED	hg19		cb_195
125	CLIPdb	FUS	HITS-CLIP	HITS-CLIP	human	GSM1060382		GSE43308				23389473					FUS_GSE43308-GSM1060382.bed	USED	hg19		cb_196
126	CLIPdb	FUS	HITS-CLIP	HITS-CLIP	human	GSM1060383		GSE43308				23389473					FUS_GSE43308-GSM1060383.bed	USED	hg19		cb_197
127	CLIPdb	TAF15	HITS-CLIP	HITS-CLIP	human	GSM1060205		GSE43294				23416048					TAF15_GSE43294-GSM1060205.bed	USED	hg19		cb_198
128	CLIPdb	TAF15	HITS-CLIP	HITS-CLIP	human	GSM1060206		GSE43294				23416048					TAF15_GSE43294-GSM1060206.bed	USED	hg19		cb_199
129	CLIPdb	TAF15	HITS-CLIP	HITS-CLIP	human	GSM1060207		GSE43294				23416048					TAF15_GSE43294-GSM1060207.bed	USED	hg19		cb_200
130	CLIPdb	TAF15	HITS-CLIP	HITS-CLIP	human	GSM1060208		GSE43294				23416048					TAF15_GSE43294-GSM1060208.bed	USED	hg19		cb_201
131	CLIPdb	TAF15	HITS-CLIP	HITS-CLIP	human	GSM1060209		GSE43294				23416048					TAF15_GSE43294-GSM1060209.bed	USED	hg19		cb_202
132	CLIPdb	AGO1	PAR-CLIP	PAR-CLIP	human	GSM1065667		GSE43573				23446348					AGO1_GSE43573-GSM1065667.bed	USED	hg19		cb_205
133	CLIPdb	AGO1	PAR-CLIP	PAR-CLIP	human	GSM1065668		GSE43573				23446348					AGO1_GSE43573-GSM1065668.bed	USED	hg19		cb_206
134	CLIPdb	AGO1	PAR-CLIP	PAR-CLIP	human	GSM1065669		GSE43573				23446348					AGO1_GSE43573-GSM1065669.bed	USED	hg19		cb_207
135	CLIPdb	AGO2	PAR-CLIP	PAR-CLIP	human	GSM1065670		GSE43573				23446348					AGO2_GSE43573-GSM1065670.bed	USED	hg19		cb_208
136	CLIPdb	METTL14	PAR-CLIP	PAR-CLIP	human	GSM1135015		GSE46705				23453015					METTL14_GSE46705-GSM1135015.bed	USED	hg18		cb_209
137	CLIPdb	METTL14	PAR-CLIP	PAR-CLIP	human	GSM1135008		GSE46705				23453015					METTL14_GSE46705-GSM1135008.bed	USED	hg18		cb_210
138	CLIPdb	METTL14	PAR-CLIP	PAR-CLIP	human	GSM1135009		GSE46705				23453015					METTL14_GSE46705-GSM1135009.bed	USED	hg18		cb_211
139	CLIPdb	METTL14	PAR-CLIP	PAR-CLIP	human	GSM1135014		GSE46705				23453015					METTL14_GSE46705-GSM1135014.bed	USED	hg18		cb_212
140	CLIPdb	METTL3	PAR-CLIP	PAR-CLIP	human	GSM1135013		GSE46705				23453015					METTL3_GSE46705-GSM1135013.bed	USED	hg18		cb_213
141	CLIPdb	METTL3	PAR-CLIP	PAR-CLIP	human	GSM1135012		GSE46705				23453015					METTL3_GSE46705-GSM1135012.bed	USED	hg18		cb_214
142	CLIPdb	METTL3	PAR-CLIP	PAR-CLIP	human	GSM1135007		GSE46705				23453015					METTL3_GSE46705-GSM1135007.bed	USED	hg18		cb_215
143	CLIPdb	METTL3	PAR-CLIP	PAR-CLIP	human	GSM1135006		GSE46705				23453015					METTL3_GSE46705-GSM1135006.bed	USED	hg18		cb_216
144	CLIPdb	LIN28A	PAR-CLIP	PAR-CLIP	human	GSM1087848		GSE44616				23481595					LIN28A_GSE44616-GSM1087848.bed	USED	hg19		cb_217
145	CLIPdb	LIN28B	PAR-CLIP	PAR-CLIP	human	GSM1087849		GSE44616				23481595					LIN28B_GSE44616-GSM1087849.bed	USED	hg19		cb_218
146	CLIPdb	LIN28B	PAR-CLIP	PAR-CLIP	human	GSM1087850		GSE44616				23481595					LIN28B_GSE44616-GSM1087850.bed	USED	hg19		cb_219
147	CLIPdb	LIN28B	PAR-CLIP	PAR-CLIP	human	GSM1087851		GSE44616				23481595					LIN28B_GSE44616-GSM1087851.bed	USED	hg19		cb_220
148	CLIPdb	FBL	PAR-CLIP	PAR-CLIP	human	GSM1067864		GSE43666				23706177					FBL_GSE43666-GSM1067864.bed	USED	hg19		cb_247
149	CLIPdb	FBL	PAR-CLIP	PAR-CLIP	human	GSM1067865		GSE43666				23706177					FBL_GSE43666-GSM1067865.bed	USED	hg19		cb_248
150	CLIPdb	NOP56	PAR-CLIP	PAR-CLIP	human	GSM1067863		GSE43666				23706177					NOP56_GSE43666-GSM1067863.bed	USED	hg19		cb_249
151	CLIPdb	NOP58	PAR-CLIP	PAR-CLIP	human	GSM1067861		GSE43666				23706177					NOP58_GSE43666-GSM1067861.bed	USED	hg19		cb_250
152	CLIPdb	NOP58	PAR-CLIP	PAR-CLIP	human	GSM1067862		GSE43666				23706177					NOP58_GSE43666-GSM1067862.bed	USED	hg19		cb_251
153	CLIPdb	LIN28B	PAR-CLIP	PAR-CLIP	human	GSM1140829		GSE46908				23770886					LIN28B_GSE46908-GSM1140829.bed	USED	hg18		cb_257
154	CLIPdb	AGO2	HITS-CLIP	HITS-CLIP	human	GSM1084040		GSE44404				23824327					AGO2_GSE44404-GSM1084040.bed	USED	hg19		cb_260
155	CLIPdb	AGO2	HITS-CLIP	HITS-CLIP	human	GSM1084041		GSE44404				23824327					AGO2_GSE44404-GSM1084041.bed	USED	hg19		cb_261
156	CLIPdb	AGO2	HITS-CLIP	HITS-CLIP	human	GSM1084042		GSE44404				23824327					AGO2_GSE44404-GSM1084042.bed	USED	hg19		cb_262
157	CLIPdb	AGO2	HITS-CLIP	HITS-CLIP	human	GSM1084043		GSE44404				23824327					AGO2_GSE44404-GSM1084043.bed	USED	hg19		cb_263
158	CLIPdb	AGO2	HITS-CLIP	HITS-CLIP	human	GSM1084044		GSE44404				23824327					AGO2_GSE44404-GSM1084044.bed	USED	hg19		cb_264
159	CLIPdb	AGO2	HITS-CLIP	HITS-CLIP	human	GSM1084045		GSE44404				23824327					AGO2_GSE44404-GSM1084045.bed	USED	hg19		cb_265
160	CLIPdb	AGO2	HITS-CLIP	HITS-CLIP	human	GSM1084046		GSE44404				23824327					AGO2_GSE44404-GSM1084046.bed	USED	hg19		cb_266
161	CLIPdb	AGO2	HITS-CLIP	HITS-CLIP	human	GSM1084047		GSE44404				23824327					AGO2_GSE44404-GSM1084047.bed	USED	hg19		cb_267
162	CLIPdb	AGO2	HITS-CLIP	HITS-CLIP	human	GSM1084064		GSE44404				23824327					AGO2_GSE44404-GSM1084064.bed	USED	hg19		cb_268
163	CLIPdb	AGO2	HITS-CLIP	HITS-CLIP	human	GSM1084065		GSE44404				23824327					AGO2_GSE44404-GSM1084065.bed	USED	hg19		cb_269
164	CLIPdb	AGO2	HITS-CLIP	HITS-CLIP	human	GSM1084066		GSE44404				23824327					AGO2_GSE44404-GSM1084066.bed	USED	hg19		cb_270
165	CLIPdb	AGO2	HITS-CLIP	HITS-CLIP	human	GSM1084067		GSE44404				23824327					AGO2_GSE44404-GSM1084067.bed	USED	hg19		cb_271
166	CLIPdb	AGO2	HITS-CLIP	HITS-CLIP	human	GSM1084068		GSE44404				23824327					AGO2_GSE44404-GSM1084068.bed	USED	hg19		cb_272
167	CLIPdb	AGO2	HITS-CLIP	HITS-CLIP	human	GSM1084069		GSE44404				23824327					AGO2_GSE44404-GSM1084069.bed	USED	hg19		cb_273
168	CLIPdb	AGO2	HITS-CLIP	HITS-CLIP	human	GSM1084072		GSE44404				23824327					AGO2_GSE44404-GSM1084072.bed	USED	hg19		cb_274
169	CLIPdb	AGO2	HITS-CLIP	HITS-CLIP	human	GSM1084073		GSE44404				23824327					AGO2_GSE44404-GSM1084073.bed	USED	hg19		cb_275
170	CLIPdb	AGO2	HITS-CLIP	HITS-CLIP	human	GSM1084074		GSE44404				23824327					AGO2_GSE44404-GSM1084074.bed	USED	hg19		cb_276
171	CLIPdb	AGO2	HITS-CLIP	HITS-CLIP	human	GSM1084075		GSE44404				23824327					AGO2_GSE44404-GSM1084075.bed	USED	hg19		cb_277
172	CLIPdb	AGO2	HITS-CLIP	HITS-CLIP	human	GSM1084076		GSE44404				23824327					AGO2_GSE44404-GSM1084076.bed	USED	hg19		cb_278
173	CLIPdb	AGO2	HITS-CLIP	HITS-CLIP	human	GSM1084077		GSE44404				23824327					AGO2_GSE44404-GSM1084077.bed	USED	hg19		cb_279
174	CLIPdb	AGO2	HITS-CLIP	HITS-CLIP	human	GSM1084078		GSE44404				23824327					AGO2_GSE44404-GSM1084078.bed	USED	hg19		cb_280
175	CLIPdb	AGO2	HITS-CLIP	HITS-CLIP	human	GSM1084079		GSE44404				23824327					AGO2_GSE44404-GSM1084079.bed	USED	hg19		cb_281
176	CLIPdb	AGO2	HITS-CLIP	HITS-CLIP	human	GSM1084080		GSE44404				23824327					AGO2_GSE44404-GSM1084080.bed	USED	hg19		cb_282
177	CLIPdb	AGO2	HITS-CLIP	HITS-CLIP	human	GSM1084081		GSE44404				23824327					AGO2_GSE44404-GSM1084081.bed	USED	hg19		cb_283
178	CLIPdb	AGO2	HITS-CLIP	HITS-CLIP	human	GSM1084082		GSE44404				23824327					AGO2_GSE44404-GSM1084082.bed	USED	hg19		cb_284
179	CLIPdb	AGO2	HITS-CLIP	HITS-CLIP	human	GSM1084083		GSE44404				23824327					AGO2_GSE44404-GSM1084083.bed	USED	hg19		cb_285
180	CLIPdb	RBM10	HITS-CLIP	HITS-CLIP	human	GSM1095143		GSE44976				24000153					RBM10_GSE44976-GSM1095143.bed	USED	hg19		cb_286
181	CLIPdb	RBM10	HITS-CLIP	HITS-CLIP	human	GSM1095142		GSE44976				24000153					RBM10_GSE44976-GSM1095142.bed	USED	hg19		cb_287
182	CLIPdb	EZH2	iCLIP	iCLIP	human	GSM880698		GSE36070				24141703					EZH2_GSE36070-GSM880698.bed	USED	hg19		cb_288
185	CLIPdb	YTHDF2	PAR-CLIP	PAR-CLIP	human	GSM1197605		GSE49339				24284625					YTHDF2_GSE49339-GSM1197605.bed	USED	hg19		cb_295
186	CLIPdb	YTHDF2	PAR-CLIP	PAR-CLIP	human	GSM1197606		GSE49339				24284625					YTHDF2_GSE49339-GSM1197606.bed	USED	hg19		cb_296
187	CLIPdb	YTHDF2	PAR-CLIP	PAR-CLIP	human	GSM1197607		GSE49339				24284625					YTHDF2_GSE49339-GSM1197607.bed	USED	hg19		cb_297
188	CLIPdb	ELAVL1	HITS-CLIP	PAR-CLIP	human	GSM1234283		GSE50989				24393468					ELAVL1_GSE50989-GSM1234283.bed	USED	hg19		cb_298
189	CLIPdb	ELAVL1	HITS-CLIP	PAR-CLIP	human	GSM1234284		GSE50989				24393468					ELAVL1_GSE50989-GSM1234284.bed	USED	hg19		cb_299
190	CLIPdb	RBM47	PAR-CLIP	HITS-CLIP	human	GSM1409656		GSE58380				24898756					RBM47_GSE58380-GSM1409656.bed	USED	hg19		cb_317
191	CLIPdb	RBM47	PAR-CLIP	HITS-CLIP	human	GSM1409655		GSE58380				24898756					RBM47_GSE58380-GSM1409655.bed	USED	hg19		cb_318
192	CLIPdb	ATXN2	PAR-CLIP	PAR-CLIP	human	DRS012388		DRA001158				24954906					ATXN2_DRA001158-DRS012388.bed	USED	hg19		cb_319
193	CLIPdb	ATXN2	PAR-CLIP	PAR-CLIP	human	DRS012389		DRA001158				24954906					ATXN2_DRA001158-DRS012389.bed	USED	hg19		cb_320
194	CLIPdb	ATXN2	PAR-CLIP	PAR-CLIP	human	DRS012390		DRA001158				24954906					ATXN2_DRA001158-DRS012390.bed	USED	hg19		cb_321
195	CLIPdb	ATXN2	PAR-CLIP	PAR-CLIP	human	DRS012391		DRA001158				24954906					ATXN2_DRA001158-DRS012391.bed	USED	hg19		cb_322
196	CLIPdb	FUS	PAR-CLIP	PAR-CLIP	human	DRS012384		DRA001158				24954906					FUS_DRA001158-DRS012384.bed	USED	hg19		cb_323
197	CLIPdb	TARDBP	PAR-CLIP	PAR-CLIP	human	DRS012385		DRA001158				24954906					TARDBP_DRA001158-DRS012385.bed	USED	hg19		cb_324
198	CLIPdb	TARDBP	PAR-iCLIP	PAR-CLIP	human	DRS012386		DRA001158				24954906					TARDBP_DRA001158-DRS012386.bed	USED	hg19		cb_325
199	CLIPdb	TARDBP	iCLIP	PAR-CLIP	human	DRS012387		DRA001158				24954906					TARDBP_DRA001158-DRS012387.bed	USED	hg19		cb_326
200	CLIPdb	SRRM4	iCLIP	Other	human	GSM1378374		GSE57278				24954906					SRRM4_GSE57278-GSM1378374.bed	USED	hg19		cb_327
201	CLIPdb	PTBP1	PAR-iCLIP	iCLIP	human	GSM1486178		GSE57278				25219497					PTBP1_GSE57278-GSM1486178.bed	USED	hg19		cb_328
202	CLIPdb	PTBP1	iCLIP	iCLIP	human	GSM1486177		GSE57278				25219497					PTBP1_GSE57278-GSM1486177.bed	USED	hg19		cb_329
203	CLIPdb	PTBP1	PAR-iCLIP	Other	human	GSM1378377		GSE57278				25219497					PTBP1_GSE57278-GSM1378377.bed	USED	hg19		cb_330
204	CLIPdb	SRRM4	PAR-iCLIP	iCLIP	human	GSM1486179		GSE57278				25219497					SRRM4_GSE57278-GSM1486179.bed	USED	hg19		cb_331
205	CLIPdb	SRRM4	PAR-CLIP	Other	human	GSM1378376		GSE57278				25219497					SRRM4_GSE57278-GSM1378376.bed	USED	hg19		cb_332
206	CLIPdb	SRRM4	PAR-CLIP	Other	human	GSM1378375		GSE57278				25219497					SRRM4_GSE57278-GSM1378375.bed	USED	hg19		cb_333
207	CLIPdb	WDR33	PAR-CLIP	PAR-CLIP	human	GSM1496985		GSE61123				25301781					WDR33_GSE61123-GSM1496985.bed	USED	hg19		cb_339
208	CLIPdb	HNRNPD	PAR-CLIP	PAR-CLIP	human	GSM1279666		GSE52971				25366541					HNRNPD_GSE52971-GSM1279666.bed	USED	hg19		cb_340
209	CLIPdb	HNRNPD	PAR-CLIP	PAR-CLIP	human	GSM1279667		GSE52971				25366541					HNRNPD_GSE52971-GSM1279667.bed	USED	hg19		cb_341
210	CLIPdb	HNRNPD	iCLIP	PAR-CLIP	human	GSM1279665		GSE52971				25366541					HNRNPD_GSE52971-GSM1279665.bed	USED	hg19		cb_342
211	CLIPdb	HNRNPD	iCLIP	PAR-CLIP	human	GSM1279664		GSE52971				25366541					HNRNPD_GSE52971-GSM1279664.bed	USED	hg19		cb_343
212	CLIPdb	TIA1	iCLIP	iCLIP	human	ERR039774		E-MTAB-432				ERR039775					TIA1_E-MTAB-432-ERR039774-ERR039775-ERR039777.bed	USED	hg19		cb_352
213	CLIPdb	TIA1	iCLIP	iCLIP	human	ERR039776		E-MTAB-432				ERR039778"					TIA1_E-MTAB-432-ERR039776-ERR039778.bed	USED	hg19		cb_353
214	CLIPdb	TIA1	iCLIP	iCLIP	human	ERR039786		E-MTAB-432				ERR039787"					TIA1_E-MTAB-432-ERR039786-ERR039787.bed	USED	hg19		cb_354
215	CLIPdb	TARDBP	iCLIP	iCLIP	human	ERR039847		E-MTAB-530				ERR039848"					TARDBP_E-MTAB-530-ERR039847-ERR039848.bed	USED	hg19		cb_355
216	CLIPdb	TARDBP	iCLIP	iCLIP	human	ERR039851		E-MTAB-530				ERR039852"					TARDBP_E-MTAB-530-ERR039851-ERR039852.bed	USED	hg19		cb_356
217	CLIPdb	HNRNPC	HITS-CLIP	iCLIP	human	ERR196174		E-MTAB-1371				ERR196175					HNRNPC_E-MTAB-1371-ERR196174-ERR196175-ERR196179-ERR196187.bed	USED	hg19		cb_357
218	CLIPdb	HNRNPC	HITS-CLIP	iCLIP	human	ERR196176		E-MTAB-1371				ERR196177					HNRNPC_E-MTAB-1371-ERR196176-ERR196177-ERR196178-ERR196181-ERR196182-ERR196185-ERR196186-ERR196188-ERR196189.bed	USED	hg19		cb_358
219	CLIPdb	HNRNPA1	HITS-CLIP	HITS-CLIP	human	GSM859978		GSE34996				GSM859979					HNRNPA1_GSE34996-GSM859978-GSM859979-GSM859980-GSM859981.bed	USED	hg18		cb_359
221	CLIPdb	HNRNPF	HITS-CLIP	HITS-CLIP	human	GSM859983		GSE34996				GSM859984					HNRNPF_GSE34996-GSM859983-GSM859984-GSM859985-GSM859986.bed	USED	hg18		cb_360
222	CLIPdb	HNRNPM	HITS-CLIP	HITS-CLIP	human	GSM859987		GSE34996				GSM859988"					HNRNPM_GSE34996-GSM859987-GSM859988.bed	USED	hg18		cb_361
223	CLIPdb	HNRNPU	HITS-CLIP	HITS-CLIP	human	GSM859989		GSE34996				GSM859990					HNRNPU_GSE34996-GSM859989-GSM859990-GSM859991-GSM859992.bed	USED	hg18		cb_362
224	CLIPdb	RBFOX2	HITS-CLIP	HITS-CLIP	human			NA									RBFOX2_SRX355540.bed	USED	hg19		cb_363
225	CLIPdb	RBFOX2	HITS-CLIP	HITS-CLIP	human			NA									RBFOX2_SRX426157.bed	USED	hg19		cb_364
226	CLIPdb	AGO2	HITS-CLIP	HITS-CLIP	mouse	GSM622570		GSE25310				21258322					AGO2_GSE25310-GSM622570.bed	USED	mm9		cb_24
227	CLIPdb	AGO2	HITS-CLIP	HITS-CLIP	mouse	GSM622571		GSE25310				21258322					AGO2_GSE25310-GSM622571.bed	USED	mm9		cb_25
228	CLIPdb	AGO2	HITS-CLIP	HITS-CLIP	mouse	GSM622572		GSE25310				21258322					AGO2_GSE25310-GSM622572.bed	USED	mm9		cb_26
231	CLIPdb	ELAVL1	HITS-CLIP	HITS-CLIP	mouse	GSM1098058		GSE45148				21784246					ELAVL1_GSE45148-GSM1098058.bed	USED	mm9		cb_58
232	CLIPdb	ELAVL1	HITS-CLIP	HITS-CLIP	mouse	GSM1098059		GSE45148				21784246					ELAVL1_GSE45148-GSM1098059.bed	USED	mm9		cb_59
233	CLIPdb	FMR1	HITS-CLIP	HITS-CLIP	mouse	GSM1098051		GSE45148				21784246					FMR1_GSE45148-GSM1098051.bed	USED	mm9		cb_60
234	CLIPdb	FMR1	HITS-CLIP	HITS-CLIP	mouse	GSM1098052		GSE45148				21784246					FMR1_GSE45148-GSM1098052.bed	USED	mm9		cb_61
235	CLIPdb	FMR1	HITS-CLIP	HITS-CLIP	mouse	GSM1098053		GSE45148				21784246					FMR1_GSE45148-GSM1098053.bed	USED	mm9		cb_62
236	CLIPdb	FMR1	HITS-CLIP	HITS-CLIP	mouse	GSM1098054		GSE45148				21784246					FMR1_GSE45148-GSM1098054.bed	USED	mm9		cb_63
237	CLIPdb	FMR1	HITS-CLIP	HITS-CLIP	mouse	GSM1098055		GSE45148				21784246					FMR1_GSE45148-GSM1098055.bed	USED	mm9		cb_64
238	CLIPdb	FMR1	HITS-CLIP	HITS-CLIP	mouse	GSM1098056		GSE45148				21784246					FMR1_GSE45148-GSM1098056.bed	USED	mm9		cb_65
239	CLIPdb	FMR1	HITS-CLIP	HITS-CLIP	mouse	GSM1098057		GSE45148				21784246					FMR1_GSE45148-GSM1098057.bed	USED	mm9		cb_66
246	CLIPdb	FUS	iCLIP	HITS-CLIP	mouse	GSM1060384		GSE43308				22829983					FUS_GSE43308-GSM1060384.bed	USED	mm9		cb_119
247	CLIPdb	MBNL2	iCLIP	HITS-CLIP	mouse	GSM1127541		GSE38497				22884328					MBNL2_GSE38497-GSM1127541.bed	USED	mm9		cb_121
248	CLIPdb	MBNL2	iCLIP	HITS-CLIP	mouse	GSM1127542		GSE38497				22884328					MBNL2_GSE38497-GSM1127542.bed	USED	mm9		cb_122
249	CLIPdb	MBNL2	HITS-CLIP	HITS-CLIP	mouse	GSM1127543		GSE38497				22884328					MBNL2_GSE38497-GSM1127543.bed	USED	mm9		cb_123
250	CLIPdb	MBNL1MBNL2	HITS-CLIP	HITS-CLIP	mouse	GSM981226		GSE39911				22901804					MBNL1MBNL2_GSE39911-GSM981226.bed	USED	mm9		cb_124
251	CLIPdb	MBNL1MBNL2	HITS-CLIP	HITS-CLIP	mouse	GSM981227		GSE39911				22901804					MBNL1MBNL2_GSE39911-GSM981227.bed	USED	mm9		cb_125
252	CLIPdb	MBNL1MBNL2	HITS-CLIP	HITS-CLIP	mouse	GSM981228		GSE39911				22901804					MBNL1MBNL2_GSE39911-GSM981228.bed	USED	mm9		cb_126
253	CLIPdb	MBNL1MBNL2	HITS-CLIP	HITS-CLIP	mouse	GSM981229		GSE39911				22901804					MBNL1MBNL2_GSE39911-GSM981229.bed	USED	mm9		cb_127
254	CLIPdb	MBNL1MBNL2	HITS-CLIP	HITS-CLIP	mouse	GSM981230		GSE39911				22901804					MBNL1MBNL2_GSE39911-GSM981230.bed	USED	mm9		cb_128
255	CLIPdb	CIRBP	HITS-CLIP	HITS-CLIP	mouse	GSM925601		GSE37685				22923437					CIRBP_GSE37685-GSM925601.bed	USED	mm9		cb_129
256	CLIPdb	CIRBP	HITS-CLIP	HITS-CLIP	mouse	GSM925602		GSE37685				22923437					CIRBP_GSE37685-GSM925602.bed	USED	mm9		cb_130
257	CLIPdb	FUS	HITS-CLIP	iCLIP	mouse	ERR208898		E-MTAB-1223				22934129					FUS_E-MTAB-1223-ERR208898.bed	USED	mm9		cb_136
258	CLIPdb	FUS	HITS-CLIP	iCLIP	mouse	ERR208899		E-MTAB-1223				22934129					FUS_E-MTAB-1223-ERR208899.bed	USED	mm9		cb_137
259	CLIPdb	FUS	HITS-CLIP	iCLIP	mouse	ERR208901		E-MTAB-1223				22934129					FUS_E-MTAB-1223-ERR208901.bed	USED	mm9		cb_138
266	CLIPdb	FUS	HITS-CLIP	HITS-CLIP	mouse	GSM998872		GSE40653				23023293					FUS_GSE40653-GSM998872.bed	USED	mm9		cb_148
267	CLIPdb	FUS	HITS-CLIP	HITS-CLIP	mouse	GSM998873		GSE40653				23023293					FUS_GSE40653-GSM998873.bed	USED	mm9		cb_149
268	CLIPdb	FUS	HITS-CLIP	HITS-CLIP	mouse	GSM998874		GSE40653				23023293					FUS_GSE40653-GSM998874.bed	USED	mm9		cb_150
270	CLIPdb	FUS	HITS-CLIP	HITS-CLIP	mouse	GSM1060385		GSE43308				23023293					FUS_GSE43308-GSM1060385.bed	USED	mm9		cb_152
271	CLIPdb	LIN28A	HITS-CLIP	HITS-CLIP	mouse	GSM910955		GSE37114				23102813					LIN28A_GSE37114-GSM910955.bed	USED	mm9		cb_155
272	CLIPdb	LIN28A	HITS-CLIP	HITS-CLIP	mouse	GSM910956		GSE37114				23102813					LIN28A_GSE37114-GSM910956.bed	USED	mm9		cb_156
273	CLIPdb	LIN28A	HITS-CLIP	HITS-CLIP	mouse	GSM910957		GSE37114				23102813					LIN28A_GSE37114-GSM910957.bed	USED	mm9		cb_157
274	CLIPdb	AGO2	HITS-CLIP	HITS-CLIP	mouse	GSM1013575		GSE41285				23142080					AGO2_GSE41285-GSM1013575.bed	USED	mm9		cb_161
275	CLIPdb	AGO2	HITS-CLIP	HITS-CLIP	mouse	GSM1013576		GSE41285				23142080					AGO2_GSE41285-GSM1013576.bed	USED	mm9		cb_162
276	CLIPdb	AGO2	HITS-CLIP	HITS-CLIP	mouse	GSM1013577		GSE41285				23142080					AGO2_GSE41285-GSM1013577.bed	USED	mm9		cb_163
277	CLIPdb	AGO2	HITS-CLIP	HITS-CLIP	mouse	GSM1013578		GSE41285				23142080					AGO2_GSE41285-GSM1013578.bed	USED	mm9		cb_164
278	CLIPdb	AGO2	HITS-CLIP	HITS-CLIP	mouse	GSM1013579		GSE41285				23142080					AGO2_GSE41285-GSM1013579.bed	USED	mm9		cb_165
279	CLIPdb	AGO2	HITS-CLIP	HITS-CLIP	mouse	GSM1013580		GSE41285				23142080					AGO2_GSE41285-GSM1013580.bed	USED	mm9		cb_166
280	CLIPdb	AGO2	iCLIP	HITS-CLIP	mouse	GSM1013581		GSE41285				23142080					AGO2_GSE41285-GSM1013581.bed	USED	mm9		cb_167
281	CLIPdb	AGO2	iCLIP	HITS-CLIP	mouse	GSM1013582		GSE41285				23142080					AGO2_GSE41285-GSM1013582.bed	USED	mm9		cb_168
282	CLIPdb	AGO2	iCLIP	HITS-CLIP	mouse	GSM1013583		GSE41285				23142080					AGO2_GSE41285-GSM1013583.bed	USED	mm9		cb_169
283	CLIPdb	AGO2	iCLIP	HITS-CLIP	mouse	GSM1013584		GSE41285				23142080					AGO2_GSE41285-GSM1013584.bed	USED	mm9		cb_170
284	CLIPdb	AGO2	HITS-CLIP	HITS-CLIP	mouse	GSM1013585		GSE41285				23142080					AGO2_GSE41285-GSM1013585.bed	USED	mm9		cb_171
285	CLIPdb	AGO2	HITS-CLIP	HITS-CLIP	mouse	GSM1013586		GSE41285				23142080					AGO2_GSE41285-GSM1013586.bed	USED	mm9		cb_172
286	CLIPdb	AGO2	HITS-CLIP	HITS-CLIP	mouse	GSM1013587		GSE41285				23142080					AGO2_GSE41285-GSM1013587.bed	USED	mm9		cb_173
287	CLIPdb	AGO2	HITS-CLIP	HITS-CLIP	mouse	GSM1013588		GSE41285				23142080					AGO2_GSE41285-GSM1013588.bed	USED	mm9		cb_174
288	CLIPdb	AGO2	HITS-CLIP	HITS-CLIP	mouse	GSM1013589		GSE41285				23142080					AGO2_GSE41285-GSM1013589.bed	USED	mm9		cb_175
289	CLIPdb	AGO2	HITS-CLIP	HITS-CLIP	mouse	GSM1013590		GSE41285				23142080					AGO2_GSE41285-GSM1013590.bed	USED	mm9		cb_176
290	CLIPdb	AGO2	HITS-CLIP	HITS-CLIP	mouse	GSM1013591		GSE41285				23142080					AGO2_GSE41285-GSM1013591.bed	USED	mm9		cb_177
291	CLIPdb	AGO2	HITS-CLIP	HITS-CLIP	mouse	GSM1013592		GSE41285				23142080					AGO2_GSE41285-GSM1013592.bed	USED	mm9		cb_178
292	CLIPdb	AGO2	HITS-CLIP	HITS-CLIP	mouse	GSM1013593		GSE41285				23142080					AGO2_GSE41285-GSM1013593.bed	USED	mm9		cb_179
293	CLIPdb	AGO2	HITS-CLIP	HITS-CLIP	mouse	GSM1013594		GSE41285				23142080					AGO2_GSE41285-GSM1013594.bed	USED	mm9		cb_180
294	CLIPdb	AGO2	HITS-CLIP	HITS-CLIP	mouse	GSM1013595		GSE41285				23142080					AGO2_GSE41285-GSM1013595.bed	USED	mm9		cb_181
295	CLIPdb	AGO2	HITS-CLIP	HITS-CLIP	mouse	GSM1013596		GSE41285				23142080					AGO2_GSE41285-GSM1013596.bed	USED	mm9		cb_182
296	CLIPdb	AGO2	HITS-CLIP	HITS-CLIP	mouse	GSM1013597		GSE41285				23142080					AGO2_GSE41285-GSM1013597.bed	USED	mm9		cb_183
297	CLIPdb	AGO2	HITS-CLIP	HITS-CLIP	mouse	GSM1013598		GSE41285				23142080					AGO2_GSE41285-GSM1013598.bed	USED	mm9		cb_184
298	CLIPdb	CELF4	HITS-CLIP	iCLIP	mouse	ERR136731		E-MTAB-1162				23209433					CELF4_E-MTAB-1162-ERR136731.bed	USED	mm9		cb_185
299	CLIPdb	CELF4	HITS-CLIP	iCLIP	mouse	ERR136732		E-MTAB-1162				23209433					CELF4_E-MTAB-1162-ERR136732.bed	USED	mm9		cb_186
300	CLIPdb	CELF4	HITS-CLIP	iCLIP	mouse	ERR136733		E-MTAB-1162				23209433					CELF4_E-MTAB-1162-ERR136733.bed	USED	mm9		cb_187
301	CLIPdb	CELF4	HITS-CLIP	iCLIP	mouse	ERR136734		E-MTAB-1162				23209433					CELF4_E-MTAB-1162-ERR136734.bed	USED	mm9		cb_188
306	CLIPdb	AGO2	HITS-CLIP	HITS-CLIP	mouse	ERR266279		E-MTAB-1612				23597149					AGO2_E-MTAB-1612-ERR266279.bed	USED	mm8		cb_223
307	CLIPdb	AGO2	HITS-CLIP	HITS-CLIP	mouse	ERR266280		E-MTAB-1612				23597149					AGO2_E-MTAB-1612-ERR266280.bed	USED	mm8		cb_224
308	CLIPdb	AGO2	PAR-CLIP	HITS-CLIP	mouse	ERR266281		E-MTAB-1612				23597149					AGO2_E-MTAB-1612-ERR266281.bed	USED	mm8		cb_225
309	CLIPdb	AGO2	PAR-CLIP	HITS-CLIP	mouse	ERR266282		E-MTAB-1612				23597149					AGO2_E-MTAB-1612-ERR266282.bed	USED	mm8		cb_226
310	CLIPdb	AGO2	PAR-CLIP	HITS-CLIP	mouse	ERR266283		E-MTAB-1612				23597149					AGO2_E-MTAB-1612-ERR266283.bed	USED	mm8		cb_227
311	CLIPdb	AGO2	PAR-CLIP	HITS-CLIP	mouse	ERR266284		E-MTAB-1612				23597149					AGO2_E-MTAB-1612-ERR266284.bed	USED	mm8		cb_228
312	CLIPdb	AGO2	PAR-CLIP	HITS-CLIP	mouse	ERR266285		E-MTAB-1612				23597149					AGO2_E-MTAB-1612-ERR266285.bed	USED	mm8		cb_229
313	CLIPdb	AGO2	HITS-CLIP	HITS-CLIP	mouse	ERR266286		E-MTAB-1612				23597149					AGO2_E-MTAB-1612-ERR266286.bed	USED	mm8		cb_230
314	CLIPdb	AGO2	HITS-CLIP	HITS-CLIP	mouse	ERR266287		E-MTAB-1612				23597149					AGO2_E-MTAB-1612-ERR266287.bed	USED	mm8		cb_231
315	CLIPdb	AGO2	HITS-CLIP	HITS-CLIP	mouse	ERR266288		E-MTAB-1612				23597149					AGO2_E-MTAB-1612-ERR266288.bed	USED	mm8		cb_232
316	CLIPdb	AGO2	HITS-CLIP	HITS-CLIP	mouse	ERR266289		E-MTAB-1612				23597149					AGO2_E-MTAB-1612-ERR266289.bed	USED	mm8		cb_233
317	CLIPdb	AGO2	HITS-CLIP	HITS-CLIP	mouse	ERR266290		E-MTAB-1612				23597149					AGO2_E-MTAB-1612-ERR266290.bed	USED	mm8		cb_234
318	CLIPdb	AGO2	HITS-CLIP	HITS-CLIP	mouse	ERR266291		E-MTAB-1612				23597149					AGO2_E-MTAB-1612-ERR266291.bed	USED	mm8		cb_235
319	CLIPdb	AGO2	HITS-CLIP	HITS-CLIP	mouse	ERR266292		E-MTAB-1612				23597149					AGO2_E-MTAB-1612-ERR266292.bed	USED	mm8		cb_236
320	CLIPdb	AGO2	HITS-CLIP	HITS-CLIP	mouse	ERR266293		E-MTAB-1612				23597149					AGO2_E-MTAB-1612-ERR266293.bed	USED	mm8		cb_237
321	CLIPdb	AGO2	iCLIP	HITS-CLIP	mouse	ERR266294		E-MTAB-1612				23597149					AGO2_E-MTAB-1612-ERR266294.bed	USED	mm8		cb_238
322	CLIPdb	AGO2	iCLIP	HITS-CLIP	mouse	ERR266295		E-MTAB-1612				23597149					AGO2_E-MTAB-1612-ERR266295.bed	USED	mm8		cb_239
323	CLIPdb	AGO2	HITS-CLIP	HITS-CLIP	mouse	ERR266296		E-MTAB-1612				23597149					AGO2_E-MTAB-1612-ERR266296.bed	USED	mm8		cb_240
324	CLIPdb	AGO2	HITS-CLIP	HITS-CLIP	mouse	ERR266297		E-MTAB-1612				23597149					AGO2_E-MTAB-1612-ERR266297.bed	USED	mm8		cb_241
325	CLIPdb	AGO2	HITS-CLIP	HITS-CLIP	mouse	ERR266298		E-MTAB-1612				23597149					AGO2_E-MTAB-1612-ERR266298.bed	USED	mm8		cb_242
326	CLIPdb	AGO2	HITS-CLIP	HITS-CLIP	mouse	ERR266299		E-MTAB-1612				23597149					AGO2_E-MTAB-1612-ERR266299.bed	USED	mm8		cb_243
327	CLIPdb	AGO2	HITS-CLIP	HITS-CLIP	mouse	ERR266300		E-MTAB-1612				23597149					AGO2_E-MTAB-1612-ERR266300.bed	USED	mm8		cb_244
328	CLIPdb	AGO2	HITS-CLIP	HITS-CLIP	mouse	ERR266301		E-MTAB-1612				23597149					AGO2_E-MTAB-1612-ERR266301.bed	USED	mm8		cb_245
329	CLIPdb	AGO2	HITS-CLIP	HITS-CLIP	mouse	ERR266302		E-MTAB-1612				23597149					AGO2_E-MTAB-1612-ERR266302.bed	USED	mm8		cb_246
335	CLIPdb	CIRBP	HITS-CLIP	PAR-CLIP	mouse	GSM994702		GSE40468				23792593					CIRBP_GSE40468-GSM994702.bed	USED	mm9		cb_258
337	CLIPdb	EZH2	HITS-CLIP	PAR-CLIP	mouse	GSM1204907		GSE49433				24141703					EZH2_GSE49433-GSM1204907.bed	USED	mm9		cb_289
338	CLIPdb	EZH2	HITS-CLIP	PAR-CLIP	mouse	GSM1204908		GSE49433				24141703					EZH2_GSE49433-GSM1204908.bed	USED	mm9		cb_290
339	CLIPdb	EZH2	HITS-CLIP	PAR-CLIP	mouse	GSM1204909		GSE49433				24141703					EZH2_GSE49433-GSM1204909.bed	USED	mm9		cb_291
340	CLIPdb	EZH2	HITS-CLIP	PAR-CLIP	mouse	GSM1204910		GSE49433				24141703					EZH2_GSE49433-GSM1204910.bed	USED	mm9		cb_292
341	CLIPdb	RBFOX1	PAR-CLIP	HITS-CLIP	mouse	SRX355539		SRX355539				24213538					RBFOX1_SRX355539.bed	USED	mm9		cb_293
343	CLIPdb	RBFOX1	PAR-CLIP	HITS-CLIP	mouse	SRX426153		SRX426153				24613350					RBFOX1_SRX426153.bed	USED	mm9		cb_300
344	CLIPdb	RBFOX1	PAR-CLIP	HITS-CLIP	mouse	SRX426154		SRX426154				24613350					RBFOX1_SRX426154.bed	USED	mm9		cb_301
345	CLIPdb	RBFOX1	PAR-CLIP	HITS-CLIP	mouse	SRX426155		SRX426155				24613350					RBFOX1_SRX426155.bed	USED	mm9		cb_302
346	CLIPdb	RBFOX1	PAR-CLIP	HITS-CLIP	mouse	SRX426156		SRX426156				24613350					RBFOX1_SRX426156.bed	USED	mm9		cb_303
348	CLIPdb	RBFOX2	PAR-CLIP	HITS-CLIP	mouse	SRX426158		SRX426158				24613350					RBFOX2_SRX426158.bed	USED	mm9		cb_305
349	CLIPdb	RBFOX2	PAR-CLIP	HITS-CLIP	mouse	SRX426159		SRX426159				24613350					RBFOX2_SRX426159.bed	USED	mm9		cb_306
350	CLIPdb	RBFOX2	PAR-CLIP	HITS-CLIP	mouse	SRX426160		SRX426160				24613350					RBFOX2_SRX426160.bed	USED	mm9		cb_307
356	CLIPdb	RBFOX2	HITS-CLIP	iCLIP	mouse	GSM1324105		GSE54794				24637117					RBFOX2_GSE54794-GSM1324105.bed	USED	mm9		cb_313
357	CLIPdb	RBFOX2	HITS-CLIP	iCLIP	mouse	GSM1324104		GSE54794				24637117					RBFOX2_GSE54794-GSM1324104.bed	USED	mm9		cb_314
363	CLIPdb	PABPC1	PAR-CLIP	HITS-CLIP	mouse	GSM1708286		GSE69755				26554031					PABPC1_GSE69755-GSM1708286.bed	USED	mm10		cb_344
364	CLIPdb	PABPC1	PAR-CLIP	HITS-CLIP	mouse	GSM1708284		GSE69755				26554031					PABPC1_GSE69755-GSM1708284.bed	USED	mm10		cb_345
365	CLIPdb	PABPC1	PAR-CLIP	HITS-CLIP	mouse	GSM1708285		GSE69755				26554031					PABPC1_GSE69755-GSM1708285.bed	USED	mm10		cb_346
366	CLIPdb	CELF1	HITS-CLIP	HITS-CLIP	mouse	ERR039244		E-MTAB-414				ERR039245					CELF1_E-MTAB-414-ERR039244-ERR039245-ERR039247-ERR039249.bed	USED	mm9		cb_347
370	CLIPdb	CELF1	PAR-CLIP	HITS-CLIP	mouse	ERR039246		E-MTAB-414				ERR039248"					CELF1_E-MTAB-414-ERR039246-ERR039248.bed	USED	mm9		cb_348
371	CLIPdb	MBNL1	PAR-CLIP	HITS-CLIP	mouse	ERR039250		E-MTAB-414				ERR039252					MBNL1_E-MTAB-414-ERR039250-ERR039252-ERR039254.bed	USED	mm9		cb_349
372	CLIPdb	MBNL1	PAR-CLIP	HITS-CLIP	mouse	ERR039251		E-MTAB-414				ERR039253"					MBNL1_E-MTAB-414-ERR039251-ERR039253.bed	USED	mm9		cb_350
373	CLIPdb	PTBP1	PAR-CLIP	HITS-CLIP	mouse	ERR039255		E-MTAB-414				ERR039256"					PTBP1_E-MTAB-414-ERR039255-ERR039256.bed	USED	mm9		cb_351
374	DoRiNA	AGO1234	iCLIP	PAR-CLIP	human	AGO1234 PAR-CLIP (Hafner 2010)	This track shows human Argonaute 1 through 4 (AGO1-4/EIF2C1-4) PAR-CLIP clusters in HEK 293 cells.		41450 sites								PARCLIP_AGO1234_Hafner2010a_hg19.bed	USED	hg19		d_1
375	DoRiNA	AGO2	HITS-CLIP	HITS-CLIP	human	Ago2 CLIP-Seq (Kishore 2011)	This track contains 53,342 AGO-2 CLIP sites in HEK 293 cells.		52767 sites								CLIPSeq_Ago2_Kishore2011a_hg19.bed	USED	hg19		d_2
376	DoRiNA	AGO2	HITS-CLIP	HITS-CLIP	human	AGO2 HITS-CLIP arsenite (Karginov 2013)	AGO2 HITS-CLIP clusters on 293S cells, with arsenite treatment		24040 sites								HITSCLIP_AGO2Karginov2013a_hg19.bed	USED	hg19		d_3
377	DoRiNA	AGO2	HITS-CLIP	HITS-CLIP	human	AGO2 HITS-CLIP BC-3 cells (Haecker 2012)	AGO2 HITS-CLIP clusters on KHSV-infected BC-3 cells.		14219 sites								HITSCLIP_AGO2Haecker2012a_hg19.bed	USED	hg19		d_4
378	DoRiNA	AGO2	HITS-CLIP	HITS-CLIP	human	AGO2 HITS-CLIP BCBL-1 cells (Haecker 2012)	AGO2 HITS-CLIP clusters on KHSV-infected BCBL-1 cells.		15794 sites								HITSCLIP_AGO2Haecker2012b_hg19.bed	USED	hg19		d_5
379	DoRiNA	AGO2	HITS-CLIP	HITS-CLIP	human	AGO2 HITS-CLIP emetine (Karginov 2013)	AGO2 HITS-CLIP clusters on 293S cells, with emetine treatment		22505 sites								HITSCLIP_AGO2Karginov2013b_hg19.bed	USED	hg19		d_6
380	DoRiNA	AGO2	PAR-CLIP	HITS-CLIP	human	AGO2 HITS-CLIP hippuristanol (Karginov 2013)	AGO2 HITS-CLIP clusters on 293S cells, with hippuristanol treatment		4767 sites								HITSCLIP_AGO2Karginov2013c_hg19.bed	USED	hg19		d_7
381	DoRiNA	AGO2	PAR-CLIP	HITS-CLIP	human	AGO2 HITS-CLIP no arsenite (Karginov 2013)	AGO2 HITS-CLIP clusters on 293S cells with no arsenite treatment, as control.		24040 sites								HITSCLIP_AGO2Karginov2013d_hg19.bed	USED	hg19		d_8
382	DoRiNA	AGO2	PAR-CLIP	HITS-CLIP	human	AGO2 HITS-CLIP no emetine (Karginov 2013)	AGO2 HITS-CLIP clusters on 293S cells with no emetine treatment as control		22505 sites								HITSCLIP_AGO2Karginov2013e_hg19.bed	USED	hg19		d_9
383	DoRiNA	AGO2	PAR-CLIP	HITS-CLIP	human	AGO2 HITS-CLIP no hippuristanol (Karginov 2013)	AGO2 HITS-CLIP clusters on 293S cells, with no hippuristanol treatment, as control.		4767 sites								HITSCLIP_AGO2Karginov2013f_hg19.bed	USED	hg19		d_10
384	DoRiNA	AGO2	HITS-CLIP	PAR-CLIP	human	AGO2 PAR-CLIP BC-1 cells (Gottwein 2011)	AGO2 PAR-CLIP clusters on BC-1 cell lines (lymphoid cell lines) upon KSHV infection		70133 sites								PARCLIP_AGO2Gottwein2011a_hg19.bed	USED	hg19		d_11
385	DoRiNA	AGO2	HITS-CLIP	PAR-CLIP	human	AGO2 PAR-CLIP BC-3 cells (Gottwein 2011)	AGO2 PAR-CLIP clusters on BC-3 cell lines (lymphoid cell lines) upon KSHV infection		44120 sites								PARCLIP_AGO2Gottwein2011b_hg19.bed	USED	hg19		d_12
386	DoRiNA	AGO2	PAR-CLIP	PAR-CLIP	human	AGO2 PAR-CLIP EFD3-AGO2 cells (Skalsky 2012)	AGO2 PAR-CLIP clusters on EFD3-AGO2 cell lines (lymphoid cell lines) upon KSHV infection		46915 sites								PARCLIP_AGO2Skalsky2012a_hg19.bed	USED	hg19		d_13
387	DoRiNA	AGO2	PAR-CLIP	PAR-CLIP	human	AGO2 PAR-CLIP LCL35 cells (Skalsky 2012)	AGO2 PAR-CLIP clusters on LCL35 cell lines (lymphoid cell lines) upon KSHV infection		43376 sites								PARCLIP_AGO2Skalsky2012b_hg19.bed	USED	hg19		d_14
388	DoRiNA	AGO2	PAR-CLIP	PAR-CLIP	human	AGO2 PAR-CLIP LCLBAC cells (Skalsky 2012)	AGO2 PAR-CLIP clusters on LCLBAC cell lines (lymphoid cell lines) upon KSHV infection		12615 sites								PARCLIP_AGO2Skalsky2012c_hg19.bed	USED	hg19		d_15
389	DoRiNA	AGO2	PAR-CLIP	PAR-CLIP	human	AGO2 PAR-CLIP LCLBACD1 cells (Skalsky 2012)	AGO2 PAR-CLIP clusters on LCLBACD1 cell lines (lymphoid cell lines) upon KSHV infection		16983 sites								PARCLIP_AGO2Skalsky2012d_hg19.bed	USED	hg19		d_16
390	DoRiNA	AGO2	PAR-CLIP	PAR-CLIP	human	AGO2 PAR-CLIP LCLBACD3 cells (Skalsky 2012)	AGO2 PAR-CLIP clusters on LCLBACD3 cell lines (lymphoid cell lines) upon KSHV infection		32873 sites								PARCLIP_AGO2Skalsky2012e_hg19.bed	USED	hg19		d_17
392	DoRiNA	ALKBH5	PAR-CLIP	PAR-CLIP	human	ALKBH5 PAR-CLIP (Baltz 2012)	This track represents ALKBH5 binding sites gather from PAR-CLIP experiments in HEK293 cells and published in “The mRNA-bound proteome and its global occupancy profile on protein-coding transcripts” (Baltz et al. 2012).After identifying about 800 RNA-binding proteins a number where verified as RNA-binding using PAR-CLIP. Baltz et al. performed duplicate 4SU PAR-CLIP experiments for five proteins: …		1596 sites								PARCLIP_ALKBH5_Baltz2012a_hg19.bed	USED	hg19		d_19
393	DoRiNA	NCBP3	PAR-CLIP	PAR-CLIP	human	C17ORF85 PAR-CLIP (Baltz 2012)	This track represents C17ORF85 binding sites gather from PAR-CLIP experiments in HEK293 cells and published in “The mRNA-bound proteome and its global occupancy profile on protein-coding transcripts” (Baltz et al. 2012).After identifying about 800 RNA-binding proteins a number where verified as RNA-binding using PAR-CLIP. Baltz et al. performed duplicate 4SU PAR-CLIP experiments for five proteins…		2387 sites								PARCLIP_C17ORF85_Baltz2012b_hg19.bed	USED	hg19		d_20
394	DoRiNA	RTCB	PAR-CLIP	PAR-CLIP	human	C22ORF28 PAR-CLIP (Baltz 2012)	This track represents C22ORF28 binding sites gather from PAR-CLIP experiments in HEK293 cells and published in “The mRNA-bound proteome and its global occupancy profile on protein-coding transcripts” (Baltz et al. 2012).After identifying about 800 RNA-binding proteins a number where verified as RNA-binding using PAR-CLIP. Baltz et al. performed duplicate 4SU PAR-CLIP experiments for five proteins…		11076 sites								PARCLIP_C22ORF28_Baltz2012c_hg19.bed	USED	hg19		d_21
395	DoRiNA	CAPRIN1	PAR-CLIP	PAR-CLIP	human	CAPRIN1 PAR-CLIP (Baltz 2012)	This track represents CAPRIN1 binding sites gather from PAR-CLIP experiments in HEK293 cells and published in “The mRNA-bound proteome and its global occupancy profile on protein-coding transcripts” (Baltz et al. 2012).After identifying about 800 RNA-binding proteins a number where verified as RNA-binding using PAR-CLIP. Baltz et al. performed duplicate 4SU PAR-CLIP experiments for five proteins:…		10498 sites								PARCLIP_CAPRIN1_Baltz2012d_hg19.bed	USED	hg19		d_22
396	DoRiNA	DGCR8	HITS-CLIP	HITS-CLIP	human	DGCR8 HITS-CLIP over-expression rep2 (Macias 2012)	DGCR8 HITS-CLIP clusters on HEK293T cells, replicate 2 using over-expressed DGCR8		38578 sites								HITSCLIP_DGCR8Macias2012a_hg19.bed	USED	hg19		d_23
397	DoRiNA	DGCR8	PAR-CLIP	HITS-CLIP	human	DGCR8 HITS-CLIP over-exression rep1(Macias 2012)	DGCR8 HITS-CLIP clusters on HEK293T cells, replicate 1 using over-expressed DGCR8		33477 sites								HITSCLIP_DGCR8Macias2012b_hg19.bed	USED	hg19		d_24
398	DoRiNA	DGCR8	iCLIP	HITS-CLIP	human	DGCR8 HITS-CLIP rep1 (Macias 2012)	DGCR8 HITS-CLIP clusters on HEK293T cells, replicate 1 using endogenous DGCR8		58703 sites								HITSCLIP_DGCR8Macias2012c_hg19.bed	USED	hg19		d_25
399	DoRiNA	DGCR8	iCLIP	HITS-CLIP	human	DGCR8 HITS-CLIP rep2 (Macias 2012)	DGCR8 HITS-CLIP clusters on HEK293T cells, replicate 2 using endogenous DGCR8		124353 sites								HITSCLIP_DGCR8Macias2012d_hg19.bed	USED	hg19		d_26
400	DoRiNA	EIF4A3	iCLIP	HITS-CLIP	human	EIF4A3 HITS-CLIP rep1 (Saulière 2011)	EIF4A3 HITS-CLIP clusters on Hela cells. EIF4A3 ATP-dependent RNA helicase. Core component of the splicing-dependent multiprotein exon junction complex (EJC) deposited at splice junctions on mRNAs		1262572 sites								HITSCLIP_EIF4A3Sauliere2012a_hg19.bed	USED	hg19		d_27
401	DoRiNA	EIF4A3	PAR-CLIP	HITS-CLIP	human	EIF4A3 HITS-CLIP rep2 (Saulière 2011)	EIF4A3 HITS-CLIP clusters on Hela cells. EIF4A3 ATP-dependent RNA helicase. Core component of the splicing-dependent multiprotein exon junction complex (EJC) deposited at splice junctions on mRNAs		364658 sites								HITSCLIP_EIF4A3Sauliere2012b_hg19.bed	USED	hg19		d_28
402	DoRiNA	ELAVL1	PAR-CLIP	PAR-CLIP	human	ELAVL1 PAR-CLIP (Lebedeva 2011)	This track shows the HuR (ELAVL1) PAR-CLIP consensus clusters in HeLa cells.		32129 sites								PARCLIP_ELAVL1_Leva2011_hg19.bed	USED	hg19		d_29
404	DoRiNA	ELAVL1	HITS-CLIP	Other	human	ELAVL1 [stringent] PAR-CLIP (Lebedeva 2011)	This track shows a subset of the HuR (ELAVL1) PAR-CLIP consensus clusters in HeLa cells.		3596 sites								PARCLIP_ELAVL1_stringent_Leva2011_hg19.bed	USED	hg19		d_30
405	DoRiNA	EWSR1	HITS-CLIP	HITS-CLIP	human	EWSR1 HITS-CLIP (Paronetto 2014)	EWSR1 HITS-CLIP clusters on Hela cells. EWSR1 encodes for a RNA-binding protein with multiple functions including RNA processing.		82058 sites								HITSCLIP_EWSR1Paronetto2014_hg19.bed	USED	hg19		d_31
406	DoRiNA	EWSR1	HITS-CLIP	PAR-CLIP	human	EWSR1 PAR-CLIP (Hoell 2011)	EWSR1 PAR-CLIP on HEK293 cells. EWSR1 encodes for a RNA-binding protein with multiple functions including RNA processing.		19018 sites								PARCLIP_EWSR1Hoel2011_hg19.bed	USED	hg19		d_32
407	DoRiNA	EWSR1	HITS-CLIP	PAR-CLIP	human	EWSR1 PAR-CLIP (Hoell 2011)	This track contains 19,020 EWSR1 binding sites from a PAR-CLIP experiment using stable Flp-In T-REx HEK293 cells.		19019 sites								PARCLIP_EWSR1_hg19.bed	USED	hg19		d_33
408	DoRiNA	FMR1	HITS-CLIP	PAR-CLIP	human	FMR1 PAR-CLIP (Ascano 2012)	This track shows the 121,903 fragile X mental retardation 1 (FMR1) isoform 1 PAR-CLIP clusters in HEK 293 cells form (Ascano et al.).		121903 sites								PARCLIP_FMR1_Ascano2012b_hg19.bed	USED	hg19		d_35
409	DoRiNA	FMR1	HITS-CLIP	PAR-CLIP	human	FMR1 PAR-CLIP (Ascano 2012)	This track shows the 78,495 fragile X mental retardation 1 (FMR1) isoform 7 PAR-CLIP clusters in HEK 293 cells form (Ascano et al.).		78495 sites								PARCLIP_FMR1_Ascano2012d_hg19.bed	USED	hg19		d_37
410	DoRiNA	FOX2	HITS-CLIP	HITS-CLIP	human	FOX2 HITS-CLIP (Yeo 2009)	FOX2 HITS-CLIP clusters on human embryonic stem cells (HUES6).		3546 sites								HITSCLIP_FOX2Yeo2009_hg19.bed	USED	hg19		d_38
411	DoRiNA	FUS	HITS-CLIP	HITS-CLIP	human	FUS HITS-CLIP brain rep 1 (Nakaya 2013)	FUS HITS-CLIP clusters on human brain cells (replicate 1). FUS is a multifunctional protein component of the heterogeneous nuclear ribonucleoprotein (hnRNP) complex. The hnRNP complex is involved in pre-mRNA splicing and the export of fully processed mRNA to the cytoplasm		326114 sites								HITSCLIP_FUSNakaya2013c_hg19.bed	USED	hg19		d_39
412	DoRiNA	FUS	PAR-CLIP	HITS-CLIP	human	FUS HITS-CLIP brain rep 2 (Nakaya 2013)	FUS HITS-CLIP clusters on human brain cells (replicate 2). FUS is a multifunctional protein component of the heterogeneous nuclear ribonucleoprotein (hnRNP) complex. The hnRNP complex is involved in pre-mRNA splicing and the export of fully processed mRNA to the cytoplasm		415090 sites								HITSCLIP_FUSNakaya2013d_hg19.bed	USED	hg19		d_40
413	DoRiNA	FUS	PAR-CLIP	HITS-CLIP	human	FUS HITS-CLIP brain rep 3 (Nakaya 2013)	FUS HITS-CLIP clusters on human brain cells (replicate 3). FUS is a multifunctional protein component of the heterogeneous nuclear ribonucleoprotein (hnRNP) complex. The hnRNP complex is involved in pre-mRNA splicing and the export of fully processed mRNA to the cytoplasm		471589 sites								HITSCLIP_FUSNakaya2013e_hg19.bed	USED	hg19		d_41
414	DoRiNA	FUS	PAR-CLIP	PAR-CLIP	human	FUS PAR-CLIP (Hoell 2011)	This track contains 39,984 FUS binding sites from a PAR-CLIP experiment using stable Flp-In T-REx HEK293 cells.		14953 sites								PARCLIP_FUS_Hoell2011a_hg19.bed	USED	hg19		d_42
415	DoRiNA	FUS	HITS-CLIP	PAR-CLIP	human	FUS PAR-CLIP (Hoell 2011)	This track contains 39,984 FUS binding sites from a PAR-CLIP experiment using stable Flp-In T-REx HEK293 cells.		39983 sites								PARCLIP_FUS_Hoell2011c_hg19.bed	USED	hg19		d_43
416	DoRiNA	FXR1	HITS-CLIP	PAR-CLIP	human	FXR1 PAR-CLIP (Ascano 2012)	This track shows the 9017 fragile X mental retardation, autosomal homolog 1 (FXR1) PAR-CLIP clusters in HEK 293 cells form (Ascano et al.).		9017 sites								PARCLIP_FXR1_Ascano2012e_hg19.bed	USED	hg19		d_44
417	DoRiNA	FXR2	PAR-CLIP	PAR-CLIP	human	FXR2 PAR-CLIP (Ascano 2012)	This track shows the 34,521 fragile X mental retardation, autosomal homolog 2 (FXR2) PAR-CLIP clusters in HEK 293 cells form (Ascano et al.).		34521 sites								PARCLIP_FXR2_Ascano2012f_hg19.bed	USED	hg19		d_45
418	DoRiNA	HNRNPC	HITS-CLIP	iCLIP	human	hnRNPC iCLIP (Koenig 2010)	This track shows 24,449 hnRNPC iCLIP clusters in HeLa cells.		24448 sites								iCLIP_hnRNPC_koenig2010_hg19.bed	USED	hg19		d_46
419	DoRiNA	HNRNPL	HITS-CLIP	HITS-CLIP	human	HNRNPL HITS-CLIP CD4(+) cells (Shankarling 2014)	HNRNPL HITS-CLIP clusters on Jurkat cells in resting state. HNRNPL is a splicing factor binding to exonic or intronic sites and acting as either an activator or repressor of exon inclusion		49020 sites								HITSCLIP_HNRNPLShankarling2014a_hg19.bed	USED	hg19		d_47
420	DoRiNA	HNRNPL	HITS-CLIP	HITS-CLIP	human	HNRNPL HITS-CLIP stim. CD4(+) cells (Shankarling 2014)	HNRNPL HITS-CLIP clusters on CD4(+) cells in stimulated state.Splicing factor binding to exonic or intronic sites and acting as either an activator or repressor of exon inclusion		46557 sites								HITSCLIP_HNRNPLShankarling2014b_hg19.bed	USED	hg19		d_48
421	DoRiNA	HNRNPL	HITS-CLIP	HITS-CLIP	human	HNRNPL HITS-CLIP Jurkat cells (Shankarling 2014)	HNRNPL HITS-CLIP clusters on Jurkat cells in resting state. HNRNPL is a splicing factor binding to exonic or intronic sites and acting as either an activator or repressor of exon inclusion		40956 sites								HITSCLIP_HNRNPLShankarling2014c_hg19.bed	USED	hg19		d_49
422	DoRiNA	HNRNPL	HITS-CLIP	HITS-CLIP	human	HNRNPL HITS-CLIP stim. Jurkat cells (Shankarling 2014)	HNRNPL HITS-CLIP clusters on CD4(+) cells in stimulated state.Splicing factor binding to exonic or intronic sites and acting as either an activator or repressor of exon inclusion		31781 sites								HITSCLIP_HNRNPLShankarling2014d_hg19.bed	USED	hg19		d_50
423	DoRiNA	ELAVL1	HITS-CLIP	HITS-CLIP	human	HuR CLIP-Seq (Kishore 2011)	This track shows 9,944 ELAVL1 CLIP clusters in HEK 293 cells.		9873 sites								CLIPSeq_HuR_Kishore2011d_hg19.bed	USED	hg19		d_51
424	DoRiNA	ELAVL1	HITS-CLIP	PAR-CLIP	human	HuR PAR-CLIP (Kishore 2011)	This track shows 10,864 ELAVL1 PAR-CLIP clusters in HEK 293 cells.		10778 sites								PARCLIP_HuR_Kishore2011e_hg19.bed	USED	hg19		d_52
425	DoRiNA	ELAVL1	HITS-CLIP	PAR-CLIP	human	HuR PAR-CLIP (Mukherjee 2011)	This track contains 151,470 PAR-CLIP clusters for ELAVL1 in HEK 293 cells		151468 sites								PARCLIP_HuR_mukherjee2011_hg19.bed	USED	hg19		d_53
427	DoRiNA	IGF2BP123	HITS-CLIP	PAR-CLIP	human	IGF2BP123 PAR-CLIP (Hafner 2010)	This track shows Insulin-like growth factor 2 mRNA binding protein 1 through 3 (IGF2BP1-3) PAR-CLIP clusters in HEK 293 cells.		43530 sites								PARCLIP_IGF2BP123_Hafner2010d_hg19.bed	USED	hg19		d_55
428	DoRiNA	LIN28A	HITS-CLIP	HITS-CLIP	human	LIN28A HITS-CLIP hESCs (Wilbert 2012)	LIN28A HITS-CLIP clusters on human embryonic stem cells. LIN28A Acts as a 'translational enhancer', driving specific mRNAs to polysomes and thus increasing the efficiency of protein synthesis		20146 sites								HITSCLIP_LIN28AWilbert2012a_hg19.bed	USED	hg19		d_56
429	DoRiNA	LIN28A	HITS-CLIP	HITS-CLIP	human	LIN28A HITS-CLIP LIN28-V5 293 cells (Wilbert 2012)	LIN28A HITS-CLIP clusters on LIN28-V5 293 cell line. LIN28A Acts as a 'translational enhancer', driving specific mRNAs to polysomes and thus increasing the efficiency of protein synthesis		11533 sites								HITSCLIP_LIN28AWilbert2012b_hg19.bed	USED	hg19		d_57
430	DoRiNA	LIN28A	HITS-CLIP	PAR-CLIP	human	LIN28A PAR-CLIP (Hafner 2013)	LIN28A PAR-CLIP cluster on HEK293 cells. LIN28A Acts as a 'translational enhancer', driving specific mRNAs to polysomes and thus increasing the efficiency of protein synthesis		16003 sites								PARCLIP_LIN28AHafner2013_hg19.bed	USED	hg19		d_58
431	DoRiNA	LIN28B	PAR-CLIP	PAR-CLIP	human	LIN28B PAR-CLIP (Graf 2013)	LIN28B PAR-CLIP cluster on HEK293 cells. LIN28B is an RBP that acts as a supressor of certain miRNAs.		2540 sites								PARCLIP_LIN28BGraf2013_hg19.bed	USED	hg19		d_59
432	DoRiNA	LIN28B	HITS-CLIP	PAR-CLIP	human	LIN28B PAR-CLIP (Hafner 2013)	LIN28B PAR-CLIP cluster on HEK293 cells. LIN28B is an RBP that acts as a supressor of certain miRNAs.		13115 sites								PARCLIP_LIN28BHafner2013_hg19.bed	USED	hg19		d_60
433	DoRiNA	METTL3	iCLIP	PAR-CLIP	human	METTL3 PAR-CLIP (Ping 2014)	METTL3 PAR-CLIP clusters on HEK293T cells. METTL3 is involved in m6a creation.		17559 sites								PARCLIP_METTL3Ping2014_hg19.bed	USED	hg19		d_61
434	DoRiNA	MOV10	iCLIP	PAR-CLIP	human	MOV10 PAR-CLIP (Sievers 2012)	MOV10 PAR-CLIP clusters on HEK293 cells. MOV10 has an ATP-dependent 5′ to 3′ in vitro RNA unwinding activity		17052 sites								PARCLIP_MOV10Sievers2014_hg19.bed	USED	hg19		d_62
435	DoRiNA	PUM2	iCLIP	PAR-CLIP	human	PUM2 PAR-CLIP (Hafner 2010)	This track shows Pumilio 2 (PUM2) PAR-CLIP clusters in HEK 293 cells.		10962 sites								PARCLIP_PUM2_Hafner2010b_hg19.bed	USED	hg19		d_63
436	DoRiNA	QKI	iCLIP	PAR-CLIP	human	QKI PAR-CLIP (Hafner 2010)	This track shows QUAKING (QKI) PAR-CLIP clusters in HEK 293 cells.		12035 sites								PARCLIP_QKI_Hafner2010c_hg19.bed	USED	hg19		d_64
437	DoRiNA	RBM10	PAR-CLIP	PAR-CLIP	human	RBM10 PAR-CLIP rep1 (Wang 2013)	RBM10 PAR-CLIP clusters on HEK293 cells. RBM10 is an RNA-binding protein involved in exon-skipping.		240711 sites								PARCLIP_RBM10Wang2013a_hg19.bed	USED	hg19		d_65
438	DoRiNA	RBM10	PAR-CLIP	PAR-CLIP	human	RBM10 PAR-CLIP rep2 (Wang 2013)	RBM10 PAR-CLIP clusters on HEK293 cells. RBM10 is an RNA-binding protein involved in exon-skipping.		218280 sites								PARCLIP_RBM10Wang2013b_hg19.bed	USED	hg19		d_66
439	DoRiNA	RBPMS	PAR-CLIP	PAR-CLIP	human	RBPMS PAR-CLIP (Farazi 2014)	RBPMS PAR-CLIP clusters on HEK293 cells. RBPMS is an RBP with unknown functions.		6207 sites								PARCLIP_RBPMSFarazi2014_hg19.bed	USED	hg19		d_67
440	DoRiNA	SRSF1	PAR-CLIP	HITS-CLIP	human	SFRS1 CLIP-Seq (Sanford 2009)	This track contains 23,632 SFRS1 binding sites from a CLIP-SEQ experiment in HEK 293 cells.		23629 sites								CLIPSeq_SFRS1_Sanford2009_hg19.bed	USED	hg19		d_68
441	DoRiNA	TAF15	PAR-CLIP	PAR-CLIP	human	TAF15 PAR-CLIP (Hoell 2011)	TAF15 PAR-CLIP on HEK293 cells. TAF15 is an RBP which takes part in transcription initation.		8676 sites								PARCLIP_TAF15Hoel2011_hg19.bed	USED	hg19		d_69
442	DoRiNA	TARDBP	PAR-CLIP	iCLIP	human	TDP-43 iCLIP (Tollervey 2011)	This track shows 118,706 TDP-43 iCLIP clusters from human brain samples.		118703 sites								iCLIP_TDP-43_tollervey2011_hg19.bed	USED	hg19		d_70
443	DoRiNA	TIA1	PAR-CLIP	iCLIP	human	TIA1 iCLIP (Wang 2010)	This track shows 21,884 TIA1 iCLIP clusters in HeLa cells.		21884 sites								iCLIP_TIA1_wang2010a_hg19.bed	USED	hg19		d_71
444	DoRiNA	TIAL1	PAR-CLIP	iCLIP	human	TIAL1 iCLIP (Wang 2010)	This track shows 51,752 TIAL1 CLIP clusters in HeLa cells.		51751 sites								iCLIP_TIAL1_wang2010b_hg19.bed	USED	hg19		d_72
445	DoRiNA	WTAP	PAR-CLIP	PAR-CLIP	human	WTAP PAR-CLIP (Ping 2014)	WTAP PAR-CLIP clusters on HEK293T cells. WTAP is required for METTL3 RNA-binding, therefore needed for m6a pathway.		3674 sites								PARCLIP_WTAPPing2014_hg19.bed	USED	hg19		d_73
446	DoRiNA	ZC3H7B	PAR-CLIP	PAR-CLIP	human	ZC3H7B PAR-CLIP (Baltz 2012)	This track represents ZC3H7B binding sites gather from PAR-CLIP experiments in HEK293 cells and published in “The mRNA-bound proteome and its global occupancy profile on protein-coding transcripts” (Baltz et al. 2012).After identifying about 800 RNA-binding proteins a number where verified as RNA-binding using PAR-CLIP. Baltz et al. performed duplicate 4SU PAR-CLIP experiments for five proteins: …		32798 sites								PARCLIP_ZC3H7B_Baltz2012e_hg19.bed	USED	hg19		d_74
447	DoRiNA	AGO1	PAR-CLIP	HITS-CLIP	mouse	Ago HITS-CLIP (Zhang 2011)	This track contains 886 crosslinking-induced mutation sites (CIMS) of Ago from a HITS-CLIP experiment using mouse brains.		886 sites	Zhang	2011						HITSCLIP_Ago_Zhang2011a_mm9.bed	USED	mm9		d_75
448	DoRiNA	AGO2	PAR-CLIP	HITS-CLIP	mouse	Ago2 HITS-CLIP (Chi 2009)	Ago2 HITS-CLIP clusters on mouse brain cells.		11116 sites	Chi	2009						HITSCLIP_AGO2Chi2009_mm9.bed	USED	mm9		d_76
449	DoRiNA	AGO2	HITS-CLIP	HITS-CLIP	mouse	Ago2 HITS-CLIP WT1A (Leung 2011)	Ago2 HITS-CLIP clusters on mESCs.		229 sites	Leung	2011						HITSCLIP_Ago2Leung2011a_mm9.bed	USED	mm9		d_77
450	DoRiNA	AGO2	HITS-CLIP	HITS-CLIP	mouse	Ago2 CLIP-Seq (Leung 2011)	This track contains 17,998 AGO-2 binding sites from a CLIP-SEQ experiment in wildtype mESC.		17998 sites	Leung	2011						CLIPSeq_Ago2_Leung2011a_mm9.bed	USED	mm9		d_78
451	DoRiNA	AGO2	HITS-CLIP	HITS-CLIP	mouse	Ago2 CLIP-Seq (Leung 2011)	This track contains 13,530 AGO-2 binding sites from a CLIP-SEQ experiment in Dicer -/- mESC.		13530 sites	Leung	2011						CLIPSeq_Ago2_Leung2011b_mm9.bed	USED	mm9		d_79
452	DoRiNA	AGO2	PAR-CLIP	HITS-CLIP	mouse	Ago2 HITS-CLIP WT1B (Leung 2011)	Ago2 HITS-CLIP clusters on mESCs.		182 sites	Leung	2011						HITSCLIP_Ago2Leung2011b_mm9.bed	USED	mm9		d_80
453	DoRiNA	AGO2	PAR-CLIP	HITS-CLIP	mouse	Ago2 HITS-CLIP WT2 (Leung 2011)	Ago2 HITS-CLIP clusters on mESCs.		276 sites	Leung	2011						HITSCLIP_Ago2Leung2011c_mm9.bed	USED	mm9		d_81
454	DoRiNA	FUS	PAR-CLIP	HITS-CLIP	mouse	FUS HITS-CLIP neuronal cells rep 1 (Nakaya 2013)	FUS HITS-CLIP clusters on mouse ES derived neuronal cells (replicate 1). FUS is a multifunctional protein component of the heterogeneous nuclear ribonucleoprotein (hnRNP) complex. The hnRNP complex is involved in pre-mRNA splicing and the export of fully processed mRNA to the cytoplasm		278878 sites	Nakaya	2013						HITSCLIP_FUSNakaya2013a_mm9.bed	USED	mm9		d_82
455	DoRiNA	FUS	PAR-CLIP	HITS-CLIP	mouse	FUS HITS-CLIP neuronal cells rep 2 (Nakaya 2013)	FUS HITS-CLIP clusters on mouse ES derived neuronal cells (replicate 2). FUS is a multifunctional protein component of the heterogeneous nuclear ribonucleoprotein (hnRNP) complex. The hnRNP complex is involved in pre-mRNA splicing and the export of fully processed mRNA to the cytoplasm		233559 sites	Nakaya	2013						HITSCLIP_FUSNakaya2013b_mm9.bed	USED	mm9		d_83
456	DoRiNA	CIRBP	PAR-CLIP	PAR-CLIP	mouse	Cirbp PAR-CLIP (Liu 2013)	Cirbp PAR-CLIP clusters on MEF cells. Cirbp plays a role in controlling response suring cellular stress.		1940 sites	Liu	2013						PARCLIP_CirbpLiu2013_mm9.bed	USED	mm9		d_84
457	DoRiNA	EZH2	PAR-CLIP	PAR-CLIP	mouse	EZH2 PAR-CLIP (Kaneko 2014)	EZH2 PAR-CLIP clusters on mouse ESCs (E14)		6783 sites	Kaneko	2014						PARCLIP_EZH2Kaneko2013_mm9.bed	USED	mm9		d_85
458	DoRiNA	EZH2	PAR-CLIP	PAR-CLIP	mouse	EZH2 PAR-CLIP (Kaneko 2014)	EZH2 PAR-CLIP clusters on mouse ESCs (E14)		13546 sites	Kaneko	2014						PARCLIP_EZH2Kaneko2014_mm9.bed	USED	mm9		d_86
459	DoRiNA	MBNL1	PAR-CLIP	HITS-CLIP	mouse	Mbnl1 HITS-CLIP brain (129SVJ) (Wang 2012)	Mbnl1 HITS-CLIP clusters on mouse brain (129SVJ) cells. Mbnl1 mediates pre-mRNA alternative splicing regulation. Acts either as activator or repressor of splicing on specific pre-mRNA targets		3176 sites	Wang	2012						HITSCLIP_Mbnl1Wang2012a_mm9.bed	USED	mm9		d_87
460	DoRiNA	MBNL1	PAR-CLIP	HITS-CLIP	mouse	Mbnl1 HITS-CLIP brain (C56BL/6) (Wang 2012)	Mbnl1 HITS-CLIP clusters on mouse brain (C56BL/6) cells. Mbnl1 mediates pre-mRNA alternative splicing regulation. Acts either as activator or repressor of splicing on specific pre-mRNA targets		3176 sites	Wang	2012						HITSCLIP_Mbnl1Wang2012b_mm9.bed	USED	mm9		d_88
461	DoRiNA	JARID2	PAR-CLIP	PAR-CLIP	mouse	JARID2 PAR-CLIP (Kaneko 2014)	JARID2 PAR-CLIP clusters on mouse ESCs (E14)		2853 sites	Kaneko	2014						PARCLIP_JARID2Kaneko2014_mm9.bed	USED	mm9		d_89
462	DoRiNA	LIN28A	PAR-CLIP	HITS-CLIP	mouse	LIN28 CLIP-Seq (Cho 2012)	Union of mouse LIN28A binding sites gather in any of the CLIP-SEQ experiments using any of the three antibodies (see original publication) in mouse embryonic stem cells and published in “LIN28A Is a Suppressor of ER-Associated Translation in Embryonic Stem Cells” (Cho et al. 2012). Overlapping binding sites were merged. The resulting score reflects the median over the scores of all merged feature…		180132 sites	Cho	2012						CLIPSeq_LIN28_Cho2012a_mm9.bed	USED	mm9		d_90
463	DoRiNA	LIN28A	PAR-CLIP	HITS-CLIP	mouse	LIN28 CLIP-Seq (Cho 2012)	Union of mouse LIN28A binding sites gather in any of the CLIP-SEQ experiments using any of the three antibodies (see original publication) in mouse embryonic stem cells and published in “LIN28A Is a Suppressor of ER-Associated Translation in Embryonic Stem Cells” (Cho et al. 2012). Overlapping binding sites were merged. The resulting score reflects the median over the scores of all merged feature…		169551 sites	Cho	2012						CLIPSeq_LIN28_Cho2012b_mm9.bed	USED	mm9		d_91
464	DoRiNA	LIN28A	PAR-CLIP	HITS-CLIP	mouse	LIN28 CLIP-Seq (Cho 2012)	Union of mouse LIN28A binding sites gather in any of the CLIP-SEQ experiments using any of the three antibodies (see original publication) in mouse embryonic stem cells and published in “LIN28A Is a Suppressor of ER-Associated Translation in Embryonic Stem Cells” (Cho et al. 2012). Overlapping binding sites were merged. The resulting score reflects the median over the scores of all merged feature…		176891 sites	Cho	2012						CLIPSeq_LIN28_Cho2012c_mm9.bed	USED	mm9		d_92
465	DoRiNA	MBNL1	PAR-CLIP	HITS-CLIP	mouse	Mbnl1 HITS-CLIP heart (Wang 2012)	Mbnl1 HITS-CLIP clusters on mouse heart (C56BL/6) cells. Mbnl1 mediates pre-mRNA alternative splicing regulation. Acts either as activator or repressor of splicing on specific pre-mRNA targets		644 sites	Wang	2012						HITSCLIP_Mbnl1Wang2012c_mm9.bed	USED	mm9		d_93
466	DoRiNA	MBNL1	HITS-CLIP	HITS-CLIP	mouse	Mbnl1 HITS-CLIP muscle (Wang 2012)	Mbnl1 HITS-CLIP clusters on mouse muscle (C56BL/6) cells. Mbnl1 mediates pre-mRNA alternative splicing regulation. Acts either as activator or repressor of splicing on specific pre-mRNA targets		442 sites	Wang	2012						HITSCLIP_Mbnl1Wang2012d_mm9.bed	USED	mm9		d_94
467	DoRiNA	MBNL1	HITS-CLIP	HITS-CLIP	mouse	Mbnl1 HITS-CLIP myoblasts (Wang 2012)	Mbnl1 HITS-CLIP clusters on mouse C2C12 myoblasts cells. Mbnl1 mediates pre-mRNA alternative splicing regulation. Acts either as activator or repressor of splicing on specific pre-mRNA targets		24190 sites	Wang	2012						HITSCLIP_Mbnl1Wang2012e_mm9.bed	USED	mm9		d_95
468	DoRiNA	MNBL2	HITS-CLIP	HITS-CLIP	mouse	Mnbl2 HITS-CLIP (Charizanis 2012)	Mbnl2 HITS-CLIP clusters on mouse brain (hippocampus). Mbnl2 is involved splicing.		5200 sites	Charizanis	2012						HITSCLIP_Mbnl2Charizanis2012_mm9.bed	USED	mm9		d_96
469	DoRiNA	NOVA	HITS-CLIP	HITS-CLIP	mouse	Nova HITS-CLIP (Zhang 2011)	This track contains 24,482 crosslinking-induced mutation sites (CIMS) of Nova from a HITS-CLIP experiment using mouse brains.		24482 sites	Zhang	2011						HITSCLIP_Nova_Zhang2011b_mm9.bed	USED	mm9		d_97
471	DoRiNA	PTBP2	PAR-CLIP	HITS-CLIP	mouse	Ptbp2 HITS-CLIP (Licatalosi 2012)	Ptbp2 HITS-CLIP clusters on mouse brain.Ptbp2 is implicated in controlling the assembly of other splicing-regulatory protein		258398 sites	Licatalosi	2012						HITSCLIP_Ptbp2Licatalosi2012_mm9.bed	USED	mm9		d_99
472	DoRiNA	RBFOX1/2/3	PAR-CLIP	HITS-CLIP	mouse	Rbfox1/2/3 HITS-CLIP (Weyn-vanhentenryck 2014)	Rbfox HITS-CLIP clusters on mouse brain cells.		41181 sites	Weyn-vanhentenryck	2014						HITSCLIP_RbfoxWeynvanhentenryck2014_mm9.bed	USED	mm9		d_100
473	DoRiNA	SRSF1	PAR-CLIP	HITS-CLIP	mouse	Srsf1 HITS-CLIP (Pandit 2013)	Srsf1 HITS-CLIP clusters on mouse brain cells. SRSF1 plays a role in preventing exon skipping, ensuring the accuracy of splicing an regulating alternative splicing		50982 sites	Pandit	2013						HITSCLIP_SRSF1Pandit2013_mm9.bed	USED	mm9		d_101
487	DoRiNA	SRSF2	HITS-CLIP	HITS-CLIP	mouse	Srsf2 HITS-CLIP (Pandit 2013)	Srsf2 HITS-CLIP clusters on mouse brain cells. SRSF2 Necessary for the splicing of pre-mRNA		56335 sites	Pandit	2013						HITSCLIP_SRSF2Pandit2013_mm9.bed	USED	mm9		d_102
488	DoRiNA	RBM3	HITS-CLIP	PAR-CLIP	mouse	Rbm3 PAR-CLIP (Liu 2013)	Rbm3 PAR-CLIP clusters on MEF cells. Rbm3 plays a role in controlling response suring cellular stress.		2117 sites	Liu	2013						PARCLIP_Rbm3Liu2013_mm9.bed	USED	mm9		d_103
489	DoRiNA	TARDBP	HITS-CLIP	HITS-CLIP	mouse	TDP-43 HITS-CLIP (Polymenidou 2011)	HITS-CLIP data taken from the publication “Long pre-mRNA depletion and RNA missplicing contribute to neuronal vulnerability from loss of TDP-43” by Polymenidou et al.The authors used cross-linking and immunoprecipitation in adult mouse brain coupled with high-throughput sequencing to identify binding sites in brain targets for TDP-43, an RNA binding protein that, when mutated, causes amyotrophic …		39960 sites	Polymenidou	2011						HITSCLIP_TDP-43_Polymenidou2011_mm9.bed	USED	mm9		d_104
490	StarBase	HNRNPC	HITS-CLIP	iCLIP	human	Zarnack K, et al. Cell 2013		E-MTAB-1371		Hela	untreated		Download	si		http://starbase.sysu.edu.cn/downloads/starBase2_NAR2014_HIUHC.bed	starBase2_NAR2014_HIUHC.bed	USED	hg19		s_1
491	StarBase	U2AF2	PAR-CLIP	iCLIP	human	Zarnack K, et al. Cell 2013		E-MTAB-1371		Hela	control siRNA		Download	si		http://starbase.sysu.edu.cn/downloads/starBase2_NAR2014_HIUUC.bed	starBase2_NAR2014_HIUUC.bed	USED	hg19		s_2
492	StarBase	U2AF2	PAR-CLIP	iCLIP	human	Zarnack K, et al. Cell 2013		E-MTAB-1371		Hela	hnRNP C-specific siRNA or control siRNA		Download	no	hnRNP C-specific siRNA	http://starbase.sysu.edu.cn/downloads/starBase2_NAR2014_HIUUS.bed	starBase2_NAR2014_HIUUS.bed	USED	hg19		s_3
493	StarBase	TARDBP	PAR-CLIP	iCLIP	human	Tollervey et al. Nat Neurosci. 2011		E-MTAB-530		brain tissue:SH-SY5Y neuroblastoma:H9 human embryonic stem cells	-		Download	si		http://starbase.sysu.edu.cn/downloads/starBase2_NAR2014_HIUTD.bed	starBase2_NAR2014_HIUTD.bed	USED	hg19		s_4
494	StarBase	AGO1	PAR-CLIP	PAR-CLIP	human	Hafner M, et al. Cell 2010		GSE21918		HEK293	4-thiouridine, RNase T1		Download	si		http://starbase.sysu.edu.cn/downloads/starBase2_NAR2014_HPTA1.bed	starBase2_NAR2014_HPTA1.bed	USED	hg18		s_5
495	StarBase	AGO2	HITS-CLIP	PAR-CLIP	human	Hafner M, et al. Cell 2010		GSE21918		HEK293	4-thiouridine, RNase T1		Download	si		http://starbase.sysu.edu.cn/downloads/starBase2_NAR2014_HPTA2.bed	starBase2_NAR2014_HPTA2.bed	USED	hg18		s_6
496	StarBase	AGO3	HITS-CLIP	PAR-CLIP	human	Hafner M, et al. Cell 2010		GSE21918		HEK293	4-thiouridine, RNase T1		Download	si		http://starbase.sysu.edu.cn/downloads/starBase2_NAR2014_HPTA3.bed	starBase2_NAR2014_HPTA3.bed	USED	hg18		s_7
497	StarBase	AGO4	HITS-CLIP	PAR-CLIP	human	Hafner M, et al. Cell 2010		GSE21918		HEK293	4-thiouridine, RNase T1		Download	si		http://starbase.sysu.edu.cn/downloads/starBase2_NAR2014_HPTA4.bed	starBase2_NAR2014_HPTA4.bed	USED	hg18		s_8
498	StarBase	IGF2BP1	HITS-CLIP	PAR-CLIP	human	Hafner M, et al. Cell 2010		GSE21918		HEK293	doxycycline induced, 4-thiouridine, RNase T1		Download	?	unknown	http://starbase.sysu.edu.cn/downloads/starBase2_NAR2014_HPTI1.bed	starBase2_NAR2014_HPTI1.bed	USED	hg18		s_9
499	StarBase	IGF2BP2	HITS-CLIP	PAR-CLIP	human	Hafner M, et al. Cell 2010		GSE21918		HEK293	doxycycline induced, 4-thiouridine, RNase T1		Download	?	unknown	http://starbase.sysu.edu.cn/downloads/starBase2_NAR2014_HPTI2.bed	starBase2_NAR2014_HPTI2.bed	USED	hg18		s_10
500	StarBase	IGF2BP3	HITS-CLIP	PAR-CLIP	human	Hafner M, et al. Cell 2010		GSE21918		HEK293	doxycycline induced, 4-thiouridine, RNase T1		Download	?	unknown	http://starbase.sysu.edu.cn/downloads/starBase2_NAR2014_HPTI3.bed	starBase2_NAR2014_HPTI3.bed	USED	hg18		s_11
501	StarBase	AGO2	PAR-CLIP	PAR-CLIP	human	Hafner M, et al. Cell 2010		GSE21918		HEK293	miR-124 transfected, 4-thiouridine, RNase T1		Download	no	transfected	http://starbase.sysu.edu.cn/downloads/starBase2_NAR2014_HPTK1.bed	starBase2_NAR2014_HPTK1.bed	USED	hg18		s_12
502	StarBase	AGO2	PAR-CLIP	PAR-CLIP	human	Hafner M, et al. Cell 2010		GSE21918		HEK293	miR-7 transfected, 4-thiouridine, RNase T1		Download	no	transfected	http://starbase.sysu.edu.cn/downloads/starBase2_NAR2014_HPTK7.bed	starBase2_NAR2014_HPTK7.bed	USED	hg18		s_13
503	StarBase	PUM2	iCLIP	PAR-CLIP	human	Hafner M, et al. Cell 2010		GSE21918		HEK293	4-thiouridine, RNase T1		Download	si		http://starbase.sysu.edu.cn/downloads/starBase2_NAR2014_HPTPU.bed	starBase2_NAR2014_HPTPU.bed	USED	hg18		s_14
504	StarBase	QKI	iCLIP	PAR-CLIP	human	Hafner M, et al. Cell 2010		GSE21918		HEK293	4-thiouridine, RNase T1		Download	si		http://starbase.sysu.edu.cn/downloads/starBase2_NAR2014_HPTQK.bed	starBase2_NAR2014_HPTQK.bed	USED	hg18		s_15
505	StarBase	TNRC6A	iCLIP	PAR-CLIP	human	Hafner M, et al. Cell 2010		GSE21918		HEK293	doxycycline induced, 4-thiouridine, RNase T1		Download	?	unkwon	http://starbase.sysu.edu.cn/downloads/starBase2_NAR2014_HPTTN.bed	starBase2_NAR2014_HPTTN.bed	USED	hg18		s_16
506	StarBase	ELAVL1	PAR-CLIP	HITS-CLIP	human	Kishore S, et al. Nat Methods 2011		GSE28865		HEK293	completeT1		Download	si		http://starbase.sysu.edu.cn/downloads/starBase2_NAR2014_HHKHT.bed	starBase2_NAR2014_HHKHT.bed	USED	hg18		s_21
507	StarBase	AGO2	PAR-CLIP	HITS-CLIP	human	Kishore S, et al. Nat Methods 2011		GSE28865		HEK293	completeT1, repA		Download	si		http://starbase.sysu.edu.cn/downloads/starBase2_NAR2014_HHKTA.bed	starBase2_NAR2014_HHKTA.bed	USED	hg18		s_22
508	StarBase	AGO2	PAR-CLIP	HITS-CLIP	human	Kishore S, et al. Nat Methods 2011		GSE28865		HEK293	completeT1, repB		Download	si		http://starbase.sysu.edu.cn/downloads/starBase2_NAR2014_HHKTB.bed	starBase2_NAR2014_HHKTB.bed	USED	hg18		s_23
509	StarBase	ELAVL1	CLASH	PAR-CLIP	human	Kishore S, et al. Nat Methods 2011		GSE28865		HEK293	mildMNase		Download	si		http://starbase.sysu.edu.cn/downloads/starBase2_NAR2014_HPKHM.bed	starBase2_NAR2014_HPKHM.bed	USED	hg18		s_24
510	StarBase	ELAVL1	HITS-CLIP	PAR-CLIP	human	Kishore S, et al. Nat Methods 2011		GSE28865		HEK293	completeT1		Download	si		http://starbase.sysu.edu.cn/downloads/starBase2_NAR2014_HPKHT.bed	starBase2_NAR2014_HPKHT.bed	USED	hg18		s_25
511	StarBase	AGO2	HITS-CLIP	PAR-CLIP	human	Kishore S, et al. Nat Methods 2011		GSE28865		HEK293	mildMNase, repA		Download	si		http://starbase.sysu.edu.cn/downloads/starBase2_NAR2014_HPKMA.bed	starBase2_NAR2014_HPKMA.bed	USED	hg18		s_26
512	StarBase	AGO2	iCLIP	PAR-CLIP	human	Kishore S, et al. Nat Methods 2011		GSE28865		HEK293	mildMNase, repB		Download	si		http://starbase.sysu.edu.cn/downloads/starBase2_NAR2014_HPKMB.bed	starBase2_NAR2014_HPKMB.bed	USED	hg18		s_27
513	StarBase	AGO2	iCLIP	PAR-CLIP	human	Kishore S, et al. Nat Methods 2011		GSE28865		HEK293	completeT1, repA		Download	si		http://starbase.sysu.edu.cn/downloads/starBase2_NAR2014_HPKTA.bed	starBase2_NAR2014_HPKTA.bed	USED	hg18		s_28
514	StarBase	AGO2	iCLIP	PAR-CLIP	human	Kishore S, et al. Nat Methods 2011		GSE28865		HEK293	completeT1, repB		Download	si		http://starbase.sysu.edu.cn/downloads/starBase2_NAR2014_HPKTB.bed	starBase2_NAR2014_HPKTB.bed	USED	hg18		s_29
515	StarBase	AGO2	PAR-CLIP	PAR-CLIP	human	Gottwein E, et al. Cell Host Microbe 2011		GSE32109		BC-1	KSHV-infected, 4-thiouridine		Download	no		http://starbase.sysu.edu.cn/downloads/starBase2_NAR2014_HPCB1.bed	starBase2_NAR2014_HPCB1.bed	USED	hg19		s_30
516	StarBase	AGO2	HITS-CLIP	PAR-CLIP	human	Gottwein E, et al. Cell Host Microbe 2011		GSE32109		BC-3	KSHV-infected, 4-thiouridine		Download	no		http://starbase.sysu.edu.cn/downloads/starBase2_NAR2014_HPCB3.bed	starBase2_NAR2014_HPCB3.bed	USED	hg19		s_31
517	StarBase	MOV10	HITS-CLIP	PAR-CLIP	human	Sievers C, et al. Nucleic Acids Res 2012		GSE37524		HEK293	4-thiouridine		Download	si		http://starbase.sysu.edu.cn/downloads/starBase2_NAR2014_HPPMO.bed	starBase2_NAR2014_HPPMO.bed	USED	hg19		s_33
518	StarBase	ALKBH5	HITS-CLIP	PAR-CLIP	human	Baltz AG, et al. Mol Cell 2012		GSE38201		HEK293	4-thiouridine		Download	si		http://starbase.sysu.edu.cn/downloads/starBase2_NAR2014_HPLAL.bed	starBase2_NAR2014_HPLAL.bed	USED	hg18		s_34
519	StarBase	NCBP3	HITS-CLIP	PAR-CLIP	human	Baltz AG, et al. Mol Cell 2012		GSE38201		HEK293	4-thiouridine		Download	si		http://starbase.sysu.edu.cn/downloads/starBase2_NAR2014_HPLC1.bed	starBase2_NAR2014_HPLC1.bed	USED	hg18		s_35
520	StarBase	RTCB	HITS-CLIP	PAR-CLIP	human	Baltz AG, et al. Mol Cell 2012		GSE38201		HEK293	4-thiouridine		Download	si		http://starbase.sysu.edu.cn/downloads/starBase2_NAR2014_HPLC2.bed	starBase2_NAR2014_HPLC2.bed	USED	hg18		s_36
521	StarBase	CAPRIN1	HITS-CLIP	PAR-CLIP	human	Baltz AG, et al. Mol Cell 2012		GSE38201		HEK293	4-thiouridine		Download	si		http://starbase.sysu.edu.cn/downloads/starBase2_NAR2014_HPLCA.bed	starBase2_NAR2014_HPLCA.bed	USED	hg18		s_37
522	StarBase	ZC3H7B	HITS-CLIP	PAR-CLIP	human	Baltz AG, et al. Mol Cell 2012		GSE38201		HEK293	4-thiouridine		Download	si		http://starbase.sysu.edu.cn/downloads/starBase2_NAR2014_HPLZC.bed	starBase2_NAR2014_HPLZC.bed	USED	hg18		s_38
523	StarBase	DGCR8	HITS-CLIP	HITS-CLIP	human	Macias S, et al. Nat Struct Mol Biol 2012		GSE39086		HEK293T	D8 (endogenous DGCR8), replicate 1		Download	?	unkwon	http://starbase.sysu.edu.cn/downloads/starBase2_NAR2014_HHCD1.bed	starBase2_NAR2014_HHCD1.bed	USED	hg18		s_40
524	StarBase	DGCR8	HITS-CLIP	HITS-CLIP	human	Macias S, et al. Nat Struct Mol Biol 2012		GSE39086		HEK293T	D8 (endogenous DGCR8), replicate 2		Download	?	unkwon	http://starbase.sysu.edu.cn/downloads/starBase2_NAR2014_HHCD2.bed	starBase2_NAR2014_HHCD2.bed	USED	hg18		s_41
525	StarBase	DGCR8	HITS-CLIP	HITS-CLIP	human	Macias S, et al. Nat Struct Mol Biol 2012		GSE39086		HEK293T	T7 (overexpressed DGCR8), replicate 1		Download	?	unkwon	http://starbase.sysu.edu.cn/downloads/starBase2_NAR2014_HHCT1.bed	starBase2_NAR2014_HHCT1.bed	USED	hg18		s_42
526	StarBase	DGCR8	HITS-CLIP	HITS-CLIP	human	Macias S, et al. Nat Struct Mol Biol 2012		GSE39086		HEK293T	T7 (overexpressed DGCR8), replicate 2		Download	?	unkwon	http://starbase.sysu.edu.cn/downloads/starBase2_NAR2014_HHCT2.bed	starBase2_NAR2014_HHCT2.bed	USED	hg18		s_43
527	StarBase	FXR1	PAR-CLIP	PAR-CLIP	human	Ascano M Jr, et al. Nature 2012		GSE39682		HEK293	wildtype FXR1, 4-thiouridine, RNase T1		Download	si		http://starbase.sysu.edu.cn/downloads/starBase2_NAR2014_HPAR1.bed	starBase2_NAR2014_HPAR1.bed	USED	hg19		s_46
528	StarBase	FXR2	PAR-CLIP	PAR-CLIP	human	Ascano M Jr, et al. Nature 2012		GSE39682		HEK293	wildtype FXR2, 4-thiouridine, RNase T1		Download	si		http://starbase.sysu.edu.cn/downloads/starBase2_NAR2014_HPAR2.bed	starBase2_NAR2014_HPAR2.bed	USED	hg19		s_47
529	StarBase	FMR1	HITS-CLIP	PAR-CLIP	human	Ascano M Jr, et al. Nature 2012		GSE39682		HEK293	wildtype FMRP iso1, 4-thiouridine, RNase T1		Download	si		http://starbase.sysu.edu.cn/downloads/starBase2_NAR2014_HPAW1.bed	starBase2_NAR2014_HPAW1.bed	USED	hg19		s_48
530	StarBase	FMR1	HITS-CLIP	PAR-CLIP	human	Ascano M Jr, et al. Nature 2012		GSE39682		HEK293	wildtype FMRP iso7, 4-thiouridine, RNase T1		Download	si		http://starbase.sysu.edu.cn/downloads/starBase2_NAR2014_HPAW7.bed	starBase2_NAR2014_HPAW7.bed	USED	hg19		s_49
531	StarBase	LIN28A	HITS-CLIP	HITS-CLIP	human	Wilbert ML, et al. Mol Cell 2012		GSE39872		H9 hESCs	-		Download	si		http://starbase.sysu.edu.cn/downloads/starBase2_NAR2014_HHYLH.bed	starBase2_NAR2014_HHYLH.bed	USED	mm9		s_50
532	StarBase	LIN28A	HITS-CLIP	HITS-CLIP	human	Wilbert ML, et al. Mol Cell 2012		GSE39872		LIN28-V5 293	-		Download	si		http://starbase.sysu.edu.cn/downloads/starBase2_NAR2014_HHYLV.bed	starBase2_NAR2014_HHYLV.bed	USED	mm9		s_51
533	StarBase	EIF4A3	HITS-CLIP	HITS-CLIP	human	Saulre J, et al. Nat Struct Mol Biol 2012		GSE40778		Hela	RNase T1, replicate 1		Download	?	unkwon	http://starbase.sysu.edu.cn/downloads/starBase2_NAR2014_HHLE1.bed	starBase2_NAR2014_HHLE1.bed	USED	hg19		s_59
534	StarBase	EIF4A3	HITS-CLIP	HITS-CLIP	human	Saulire J, et al. Nat Struct Mol Biol 2012		GSE40778		Hela	RNase T1, replicate 2		Download	?	unkwon	http://starbase.sysu.edu.cn/downloads/starBase2_NAR2014_HHLE2.bed	starBase2_NAR2014_HHLE2.bed	USED	hg19		s_60
535	StarBase	AGO2	PAR-CLIP	HITS-CLIP	human	Haecker I, et al. PLoS Pathog 2012		GSE41357		BC-3	KSHV-infected, clusters in 2 of 3 replicates		Download	no		http://starbase.sysu.edu.cn/downloads/starBase2_NAR2014_HHRBC.bed	starBase2_NAR2014_HHRBC.bed	USED	hg19		s_62
536	StarBase	AGO2	HITS-CLIP	HITS-CLIP	human	Haecker I, et al. PLoS Pathog 2012		GSE41357		BCBL-1	KSHV-infected, clusters in 2 of 3 replicates		Download	no		http://starbase.sysu.edu.cn/downloads/starBase2_NAR2014_HHRBL.bed	starBase2_NAR2014_HHRBL.bed	USED	hg19		s_63
537	StarBase	AGO2	HITS-CLIP	PAR-CLIP	human	Skalsky RL, et al. PLoS Pathog 2012		GSE41437		LCL-BACD1	EBV B95-8-infected, 4-thiouridine, RNase T1		Download	no	infected	http://starbase.sysu.edu.cn/downloads/starBase2_NAR2014_HPSD1.bed	starBase2_NAR2014_HPSD1.bed	USED	hg19		s_64
538	StarBase	AGO2	HITS-CLIP	PAR-CLIP	human	Skalsky RL, et al. PLoS Pathog 2012		GSE41437		LCL-BACD3	EBV B95-8-infected, 4-thiouridine, RNase T1		Download	no	infected	http://starbase.sysu.edu.cn/downloads/starBase2_NAR2014_HPSD3.bed	starBase2_NAR2014_HPSD3.bed	USED	hg19		s_65
539	StarBase	AGO2		PAR-CLIP	human	Skalsky RL, et al. PLoS Pathog 2012		GSE41437		EF3D-AGO2	EBV B95-8-infected, 4-thiouridine, RNase T1		Download	no	infected	http://starbase.sysu.edu.cn/downloads/starBase2_NAR2014_HPSEF.bed	starBase2_NAR2014_HPSEF.bed	USED	hg19		s_66
540	StarBase	AGO2		PAR-CLIP	human	Skalsky RL, et al. PLoS Pathog 2012		GSE41437		LCL-BAC	EBV B95-8-infected, 4-thiouridine, RNase T1		Download	no	infected	http://starbase.sysu.edu.cn/downloads/starBase2_NAR2014_HPSLB.bed	starBase2_NAR2014_HPSLB.bed	USED	hg19		s_67
541	StarBase	AGO2		PAR-CLIP	human	Skalsky RL, et al. PLoS Pathog 2012		GSE41437		LCL35	EBV B95-8-infected, 4-thiouridine, RNase T1		Download	no	infected	http://starbase.sysu.edu.cn/downloads/starBase2_NAR2014_HPSLC.bed	starBase2_NAR2014_HPSLC.bed	USED	hg19		s_68
542	StarBase	AGO2		HITS-CLIP	human	Xue Y, et al. Cell 2013		GSE42701		Hela	control shRNA		Download	si		http://starbase.sysu.edu.cn/downloads/starBase2_NAR2014_HHFCT.bed	starBase2_NAR2014_HHFCT.bed	USED	hg18		s_69
543	StarBase	AGO2		HITS-CLIP	human	Xue Y, et al. Cell 2013		GSE42701		Hela	PTB specific shRNA		Download	no	shRNA	http://starbase.sysu.edu.cn/downloads/starBase2_NAR2014_HHFKP.bed	starBase2_NAR2014_HHFKP.bed	USED	hg18		s_70
544	StarBase	PTBP2 /// PTBP1		HITS-CLIP	human	Xue Y, et al. Cell 2013		GSE42701		Hela	-		Download	si		http://starbase.sysu.edu.cn/downloads/starBase2_NAR2014_HHFPT.bed	starBase2_NAR2014_HHFPT.bed	USED	hg18		s_71
545	StarBase	FUS		HITS-CLIP	human	Nakaya T, et al. RNA 2013		GSE43308		Brain, temporal cortices	replicate1, RNase T1		Download	si		http://starbase.sysu.edu.cn/downloads/starBase2_NAR2014_HHMF1.bed	starBase2_NAR2014_HHMF1.bed	USED	hg19		s_72
546	StarBase	FUS		HITS-CLIP	human	Nakaya T, et al. RNA 2013		GSE43308		Brain, temporal cortices	replicate2, RNase T1		Download	si		http://starbase.sysu.edu.cn/downloads/starBase2_NAR2014_HHMF2.bed	starBase2_NAR2014_HHMF2.bed	USED	hg19		s_73
547	StarBase	FUS		HITS-CLIP	human	Nakaya T, et al. RNA 2013		GSE43308		Brain, temporal cortices	replicate3, RNase T1		Download	si		http://starbase.sysu.edu.cn/downloads/starBase2_NAR2014_HHMF3.bed	starBase2_NAR2014_HHMF3.bed	USED	hg19		s_74
548	StarBase	AGO1		PAR-CLIP	human	Memczak S, et al. Nature 2013		GSE43573		HEK293	4-thiouridine, ML_MM_6		Download	si		http://starbase.sysu.edu.cn/downloads/starBase2_NAR2014_HPRO6.bed	starBase2_NAR2014_HPRO6.bed	USED	hg19		s_77
549	StarBase	AGO1		PAR-CLIP	human	Memczak S, et al. Nature 2013		GSE43573		HEK293	4-thiouridine, ML_MM_7		Download	si		http://starbase.sysu.edu.cn/downloads/starBase2_NAR2014_HPRO7.bed	starBase2_NAR2014_HPRO7.bed	USED	hg19		s_78
550	StarBase	AGO1		PAR-CLIP	human	Memczak S, et al. Nature 2013		GSE43573		HEK293	4-thiouridine, ML_MM_8		Download	si		http://starbase.sysu.edu.cn/downloads/starBase2_NAR2014_HPRO8.bed	starBase2_NAR2014_HPRO8.bed	USED	hg19		s_79
551	StarBase	AGO2		PAR-CLIP	human	Memczak S, et al. Nature 2013		GSE43573		HEK293	4-thiouridine, 3_ML_LG		Download	si		http://starbase.sysu.edu.cn/downloads/starBase2_NAR2014_HPRT3.bed	starBase2_NAR2014_HPRT3.bed	USED	hg19		s_80
552	StarBase	AGO2		HITS-CLIP	human	Karginov FV, et al. Genes Dev 2013		GSE44404		293S	no arsenite		Download	si		http://starbase.sysu.edu.cn/downloads/starBase2_NAR2014_HHHNA.bed	starBase2_NAR2014_HHHNA.bed	USED	hg19		s_81
553	StarBase	AGO2		HITS-CLIP	human	Karginov FV, et al. Genes Dev 2013		GSE44404		293S	no emetine		Download	si		http://starbase.sysu.edu.cn/downloads/starBase2_NAR2014_HHHNE.bed	starBase2_NAR2014_HHHNE.bed	USED	hg19		s_82
554	StarBase	AGO2		HITS-CLIP	human	Karginov FV, et al. Genes Dev 2013		GSE44404		293S	no hippuristanol		Download	si		http://starbase.sysu.edu.cn/downloads/starBase2_NAR2014_HHHNH.bed	starBase2_NAR2014_HHHNH.bed	USED	hg19		s_83
555	StarBase	AGO2		HITS-CLIP	human	Karginov FV, et al. Genes Dev 2013		GSE44404		293S	arsenite		Download	no	arsenite	http://starbase.sysu.edu.cn/downloads/starBase2_NAR2014_HHHSA.bed	starBase2_NAR2014_HHHSA.bed	USED	hg19		s_84
556	StarBase	AGO2		HITS-CLIP	human	Karginov FV, et al. Genes Dev 2013		GSE44404		293S	emetine		Download	no	emetine	http://starbase.sysu.edu.cn/downloads/starBase2_NAR2014_HHHSE.bed	starBase2_NAR2014_HHHSE.bed	USED	hg19		s_85
557	StarBase	AGO2		HITS-CLIP	human	Karginov FV, et al. Genes Dev 2013		GSE44404		293S	hippuristanol		Download	no	hippuristanol	http://starbase.sysu.edu.cn/downloads/starBase2_NAR2014_HHHSH.bed	starBase2_NAR2014_HHHSH.bed	USED	hg19		s_86
558	StarBase	LIN28A		PAR-CLIP	human	Hafner M, et al. RNA 2013		GSE44615		HEK293	4-thiouridine, RNase T1		Download	si		http://starbase.sysu.edu.cn/downloads/starBase2_NAR2014_HPTLA.bed	starBase2_NAR2014_HPTLA.bed	USED	hg19		s_89
559	StarBase	LIN28B		PAR-CLIP	human	Hafner M, et al. RNA 2013		GSE44615		HEK293	4-thiouridine, RNase T1		Download	si		http://starbase.sysu.edu.cn/downloads/starBase2_NAR2014_HPTLB.bed	starBase2_NAR2014_HPTLB.bed	USED	hg19		s_90
560	StarBase	UPF1		iCLIP	human	Znd D, et al. Nat Struct Mol Biol 2013		GSE47976		Hela	replicate2, puromycoin		Download	si		http://starbase.sysu.edu.cn/downloads/starBase2_NAR2014_HIMP2.bed	starBase2_NAR2014_HIMP2.bed	USED	hg19		s_92
561	StarBase	UPF1		iCLIP	human	Znd D, et al. Nat Struct Mol Biol 2013		GSE47976		Hela	replicate1, untreated		Download	si		http://starbase.sysu.edu.cn/downloads/starBase2_NAR2014_HIMU1.bed	starBase2_NAR2014_HIMU1.bed	USED	hg19		s_93
562	StarBase	UPF1		iCLIP	human	Znd D, et al. Nat Struct Mol Biol 2013		GSE47976		Hela	replicate2, untreated		Download	si		http://starbase.sysu.edu.cn/downloads/starBase2_NAR2014_HIMU2.bed	starBase2_NAR2014_HIMU2.bed	USED	hg19		s_94
563	StarBase	EWSR1		PAR-CLIP	human	Hoell JI, et al. Nat Struct Mol Biol 2011		SRA025082		HEK293	4-thiouridine		Download	si		http://starbase.sysu.edu.cn/downloads/starBase2_NAR2014_HPHEW.bed	starBase2_NAR2014_HPHEW.bed	USED	hg18		s_96
564	StarBase	FUS		PAR-CLIP	human	Hoell JI, et al. Nat Struct Mol Biol 2011		SRA025082		HEK293	4-thiouridine		Download	si		http://starbase.sysu.edu.cn/downloads/starBase2_NAR2014_HPHFW.bed	starBase2_NAR2014_HPHFW.bed	USED	hg18		s_98
565	StarBase	TAF15		PAR-CLIP	human	Hoell JI, et al. Nat Struct Mol Biol 2011		SRA025082		HEK293	4-thiouridine		Download	si		http://starbase.sysu.edu.cn/downloads/starBase2_NAR2014_HPHTA.bed	starBase2_NAR2014_HPHTA.bed	USED	hg18		s_99
566	StarBase	AGO1		Other	human	Helwak A, et al. Cell 2013		SupplementalDataS1_S2_S3		Flp-In T-REx 293-PTH-AGO1	CLASH protocol		Download	si		http://starbase.sysu.edu.cn/downloads/starBase2_NAR2014_HCTA1.bed	starBase2_NAR2014_HCTA1.bed	USED	hg19		s_100
567	StarBase	AGO2		HITS-CLIP	human	Riley KJ, et al. EMBO J 2012		SupplementalTable8		Jijoye	EBV-infected		Download	no		http://starbase.sysu.edu.cn/downloads/starBase2_NAR2014_HHSJI.bed	starBase2_NAR2014_HHSJI.bed	USED	hg18		s_101
568	StarBase	SRSF1		HITS-CLIP	human	Sanford JR, et al. Genome Res 2009		SupplementaryData		HEK293T	-		Download	si		http://starbase.sysu.edu.cn/downloads/starBase2_NAR2014_HHLSF.bed	starBase2_NAR2014_HHLSF.bed	USED	hg18		s_102
569	StarBase	HNRNPC		iCLIP	human	K?nig J, et al. Nat Struct Mol Biol 2010		SupplementaryData		Hela	-		Download	si		http://starbase.sysu.edu.cn/downloads/starBase2_NAR2014_HIUHN.bed	starBase2_NAR2014_HIUHN.bed	USED	hg18		s_103
570	StarBase	TIA1		iCLIP	human	Wang Z, et al. PLoS Biol 2010		SupplementaryData		Hela	-		Download	si		http://starbase.sysu.edu.cn/downloads/starBase2_NAR2014_HIUTI.bed	starBase2_NAR2014_HIUTI.bed	USED	hg18		s_104
571	StarBase	TIAL1		iCLIP	human	Wang Z, et al. PLoS Biol 2010		SupplementaryData		Hela	-		Download	si		http://starbase.sysu.edu.cn/downloads/starBase2_NAR2014_HIUTL.bed	starBase2_NAR2014_HIUTL.bed	USED	hg18		s_105
572	StarBase	AGO2		PAR-CLIP	human	Lipchina I, et al. Genes Dev 2011		SupplementaryData		hESCs (WA-09)	4-thiouridine, RNase T1		Download	si		http://starbase.sysu.edu.cn/downloads/starBase2_NAR2014_HPHES.bed	starBase2_NAR2014_HPHES.bed	USED	hg18		s_106
573	StarBase	AGO2		HITS-CLIP	mouse	Leung AK, et al. Nat Struct Mol Biol 2011		GSE25310		mESCs	WT1A, KO subtracted		Download	no	WT1A, KO subtracted	http://starbase.sysu.edu.cn/downloads/starBase2_NAR2014_MHS1A.bed	starBase2_NAR2014_MHS1A.bed	USED	mm9		s_17
574	StarBase	AGO2		HITS-CLIP	mouse	Leung AK, et al. Nat Struct Mol Biol 2011		GSE25310		mESCs	WT1B, KO subtracted		Download	no	WT1B, KO subtracted	http://starbase.sysu.edu.cn/downloads/starBase2_NAR2014_MHS1B.bed	starBase2_NAR2014_MHS1B.bed	USED	mm9		s_18
575	StarBase	AGO2		HITS-CLIP	mouse	Leung AK, et al. Nat Struct Mol Biol 2011		GSE25310		mESCs	WT2, KO subtracted		Download	no	WT2, KO subtracted	http://starbase.sysu.edu.cn/downloads/starBase2_NAR2014_MHSW2.bed	starBase2_NAR2014_MHSW2.bed	USED	mm9		s_19
576	StarBase	TARDBP		HITS-CLIP	mouse	Polymenidou et al. Nat Neurosci. 2011		GSE27201		Brain	Mnase		Download	si		http://starbase.sysu.edu.cn/downloads/starBase2_NAR2014_MHYTD.bed	starBase2_NAR2014_MHYTD.bed	USED	mm9		s_20
577	StarBase	FUS		HITS-CLIP	mouse	Ishigaki S, et al. Sci Rep 2012		GSE37190		cerebrum	-		Download	si		http://starbase.sysu.edu.cn/downloads/starBase2_NAR2014_MHOFU.bed	starBase2_NAR2014_MHOFU.bed	USED	mm9		s_32
578	StarBase	MBNL2		HITS-CLIP	mouse	Charizanis K, et al. Neuron 2012		GSE38497		hippocampus	-		Download	si		http://starbase.sysu.edu.cn/downloads/starBase2_NAR2014_MHSMB.bed	starBase2_NAR2014_MHSMB.bed	USED	mm9		s_39
579	StarBase	MBNL1		HITS-CLIP	mouse	Wang ET, et al. Cell 2012		GSE39911		brain (129SVJ)	-		Download	si		http://starbase.sysu.edu.cn/downloads/starBase2_NAR2014_MHB1B.bed	starBase2_NAR2014_MHB1B.bed	USED	mm9		s_52
580	StarBase	MBNL1		HITS-CLIP	mouse	Wang ET, et al. Cell 2012		GSE39911		brain (C56BL/6)	-		Download	si		http://starbase.sysu.edu.cn/downloads/starBase2_NAR2014_MHBBB.bed	starBase2_NAR2014_MHBBB.bed	USED	mm9		s_53
581	StarBase	MBNL1		HITS-CLIP	mouse	Wang ET, et al. Cell 2012		GSE39911		heart (C56BL/6)	-		Download	si		http://starbase.sysu.edu.cn/downloads/starBase2_NAR2014_MHBBH.bed	starBase2_NAR2014_MHBBH.bed	USED	mm9		s_54
582	StarBase	MBNL1		HITS-CLIP	mouse	Wang ET, et al. Cell 2012		GSE39911		muscle (C56BL/6)	-		Download	si		http://starbase.sysu.edu.cn/downloads/starBase2_NAR2014_MHBBM.bed	starBase2_NAR2014_MHBBM.bed	USED	mm9		s_55
583	StarBase	MBNL1		HITS-CLIP	mouse	Wang ET, et al. Cell 2012		GSE39911		C2C12 myoblasts	-		Download	si		http://starbase.sysu.edu.cn/downloads/starBase2_NAR2014_MHBC2.bed	starBase2_NAR2014_MHBC2.bed	USED	mm9		s_56
584	StarBase	CIRBP		PAR-CLIP	mouse	Liu Y, et al. Sci Rep 2013		GSE40468		MEF	4-thiouridine		Download	si		http://starbase.sysu.edu.cn/downloads/starBase2_NAR2014_MPYCI.bed	starBase2_NAR2014_MPYCI.bed	USED	mm9		s_57
585	StarBase	RBM3		PAR-CLIP	mouse	Liu Y, et al. Sci Rep 2013		GSE40468		MEF	4-thiouridine		Download	si		http://starbase.sysu.edu.cn/downloads/starBase2_NAR2014_MPYRB.bed	starBase2_NAR2014_MPYRB.bed	USED	mm9		s_58
586	StarBase	AGO2		HITS-CLIP	mouse	Loeb GB, et al. Mol Cell 2012		GSE41285		CD4+ T cells (C57BL/6)	WT or miR-155 KO		Download	no	WT or miR-155 KO	http://starbase.sysu.edu.cn/downloads/starBase2_NAR2014_MHRCD.bed	starBase2_NAR2014_MHRCD.bed	USED	mm9		s_61
587	StarBase	FUS		HITS-CLIP	mouse	Nakaya T, et al. RNA 2013		GSE43308		Hlbx9-GFP+ (ES-derived neuronal cells)	replicate1, RNase T1		Download	si		http://starbase.sysu.edu.cn/downloads/starBase2_NAR2014_MHMF1.bed	starBase2_NAR2014_MHMF1.bed	USED	hg19		s_75
588	StarBase	FUS		HITS-CLIP	mouse	Nakaya T, et al. RNA 2013		GSE43308		Hlbx9-GFP+ (ES-derived neuronal cells)	replicate2, RNase T1		Download	si		http://starbase.sysu.edu.cn/downloads/starBase2_NAR2014_MHMF2.bed	starBase2_NAR2014_MHMF2.bed	USED	hg19		s_76
589	StarBase	SRSF1		HITS-CLIP	mouse	Pandit S, et al. Mol Cell 2013		GSE44591		MEF (SRSF1 tet-repressible)	-		Download	si		http://starbase.sysu.edu.cn/downloads/starBase2_NAR2014_MHFS1.bed	starBase2_NAR2014_MHFS1.bed	USED	mm9		s_87
590	StarBase	SRSF2		HITS-CLIP	mouse	Pandit S, et al. Mol Cell 2013		GSE44591		MEF (SRSF2 tet-repressible)	-		Download	si		http://starbase.sysu.edu.cn/downloads/starBase2_NAR2014_MHFS2.bed	starBase2_NAR2014_MHFS2.bed	USED	mm9		s_88
591	StarBase	PTBP2		HITS-CLIP	mouse	Licatalosi DD, et al. Genes Dev 2012		GSE47564		embryonic cortex	-		Download	si		http://starbase.sysu.edu.cn/downloads/starBase2_NAR2014_MHDPT.bed	starBase2_NAR2014_MHDPT.bed	USED	mm9		s_91
592	StarBase	EZH2		PAR-CLIP	mouse	Kaneko et al. Nat Struct Mol Biol. 2013		GSE49433		E14Tg2A.4 ESCs	4-thiouridine		Download	si		http://starbase.sysu.edu.cn/downloads/starBase2_NAR2014_MPKEZ.bed	starBase2_NAR2014_MPKEZ.bed	USED	mm9		s_95
593	StarBase	AGO1		HITS-CLIP	mouse	Chi SW, et al. Nature. 2009		SupplementaryData		Brain	2A8 or 7G1-1* antibody		Download	si		http://starbase.sysu.edu.cn/downloads/starBase2_NAR2014_MHDBR.bed	starBase2_NAR2014_MHDBR.bed	USED	mm8		s_107
594	StarBase	NOVA		HITS-CLIP	mouse	Zhang C, et al. Nat Biotechnol 2011		SupplementaryData		Brain	-		Download	si		http://starbase.sysu.edu.cn/downloads/starBase2_NAR2014_MHDNO.bed	starBase2_NAR2014_MHDNO.bed	USED	mm9		s_108
595	StarBase	NELAVL		HITS-CLIP	mouse	Ince-Dunn G, et al. Neuron 2012		TableS2		forebrain	-		Download	si		http://starbase.sysu.edu.cn/downloads/starBase2_NAR2014_MHDNE.bed	starBase2_NAR2014_MHDNE.bed	USED	mm9		s_109
PTBP1_GSE19323,GSM480478	POSTAR2	PTBP1		HITS-CLIP	human													USED
PTBP1_GSE42701,GSM1048186	POSTAR2	PTBP1		HITS-CLIP	human													USED
PTBP1_GSE19323,GSM480477	POSTAR2	PTBP1		HITS-CLIP	human													USED
PTBP1_GSE19323,GSM480479	POSTAR2	PTBP1		HITS-CLIP	human													USED
PTBP1_GSE19323,GSM480476	POSTAR2	PTBP1		HITS-CLIP	human													USED
HNRNPH1_GSE23694,GSM581051	POSTAR2	HNRNPH1		HITS-CLIP	human													USED
HNRNPH1_GSE23694,GSM581052	POSTAR2	HNRNPH1		HITS-CLIP	human													USED
NCBP3_GSE38201,GSM936507	POSTAR2	NCBP3		PAR-CLIP	human													USED
HNRNPC_GSE56010,GSM1350196	POSTAR2	HNRNPC		PAR-CLIP	human													USED
HNRNPC_GSE56010,GSM1350200	POSTAR2	HNRNPC		PAR-CLIP	human													USED
HNRNPC_GSE56010,GSM1350198	POSTAR2	HNRNPC		PAR-CLIP	human													USED
PTBP1_GSE57278,GSM1486177	POSTAR2	PTBP1		iCLIP	human													USED
ELAVL1_GSE50989,GSM1234284	POSTAR2	ELAVL1		PAR-CLIP	human													USED
ELAVL1_GSE28865,GSM714637	POSTAR2	ELAVL1		PAR-CLIP	human													USED
ELAVL1_GSE28865,GSM714638	POSTAR2	ELAVL1		PAR-CLIP	human													USED
ELAVL1_GSE28865,GSM714641	POSTAR2	ELAVL1		PAR-CLIP	human													USED
ELAVL1_GSE29780,GSM738185	POSTAR2	ELAVL1		PAR-CLIP	human													USED
EWSR1_SRX029343	POSTAR2	EWSR1		PAR-CLIP	human													USED
PTBP1_GSE57278,GSM1486178	POSTAR2	PTBP1		iCLIP	human													USED
HNRNPC_E-MTAB-1371,ERR196176-ERR196177-ERR196178-ERR196181-ERR196182-ERR196185-ERR196186-ERR196188-ERR196189	POSTAR2	HNRNPC		iCLIP	human													USED
PTBP1_GSE57278,GSM1378377	POSTAR2	PTBP1		iCLIP	human													USED
TARDBP_DRA001158,DRS012387	POSTAR2	TARDBP		PAR-CLIP	human													USED
LIN28B_GSE46908,GSM1140829	POSTAR2	LIN28B		PAR-CLIP	human													USED
U2AF2_GSE83923,CSM2221657	POSTAR2	U2AF2		iCLIP	human													USED
TARDBP_DRA001158,DRS012386	POSTAR2	TARDBP		PAR-CLIP	human													USED
HNRNPA1_GSE83923,GSM2221653	POSTAR2	HNRNPA1		iCLIP	human													USED
CSTF2T_GSE37401,GSM917677	POSTAR2	CSTF2T		PAR-CLIP	human													USED
CPSF7_GSE37401,GSM917663	POSTAR2	CPSF7		PAR-CLIP	human													USED
HNRNPA1_GSE83923,GSM2221654	POSTAR2	HNRNPA1		iCLIP	human													USED
HNRNPC_GSE56010,GSM1350201	POSTAR2	HNRNPC		PAR-CLIP	human													USED
HNRNPC_GSE56010,GSM1350197	POSTAR2	HNRNPC		PAR-CLIP	human													USED
HNRNPC_GSE56010,GSM1350199	POSTAR2	HNRNPC		PAR-CLIP	human													USED
CSTF2_GSE40859,GSM1003589	POSTAR2	CSTF2		iCLIP	human													USED
HNRNPA1_GSE83923,GSM2221655	POSTAR2	HNRNPA1		iCLIP	human													USED
HNRNPC_E-MTAB-1371,ERR196174-ERR196175-ERR196179-ERR196187	POSTAR2	HNRNPC		iCLIP	human													USED
FIP1L1_GSE37401,GSM917674	POSTAR2	FIP1L1		PAR-CLIP	human													USED
CPSF6_GSE37401,GSM917664	POSTAR2	CPSF6		PAR-CLIP	human													USED
CPSF1_GSE37401,GSM917673	POSTAR2	CPSF1		PAR-CLIP	human													USED
WDR33_GSE61123,GSM1496985	POSTAR2	WDR33		PAR-CLIP	human													USED
CPSF3_GSE37401,GSM917669	POSTAR2	CPSF3		PAR-CLIP	human													USED
U2AF2_GSE83923,CSM2221662	POSTAR2	U2AF2		iCLIP	human													USED
CSTF2_GSE37401,GSM917676	POSTAR2	CSTF2		PAR-CLIP	human													USED
U2AF2_GSE83923,CSM2221661	POSTAR2	U2AF2		iCLIP	human													USED
U2AF2_GSE83923,CSM2221660	POSTAR2	U2AF2		iCLIP	human													USED
FUS_SRX029328	POSTAR2	FUS		PAR-CLIP	human													USED
HNRNPD_GSE52971,GSM1279666	POSTAR2	HNRNPD		PAR-CLIP	human													USED
U2AF2_GSE83923,CSM2221659	POSTAR2	U2AF2		iCLIP	human													USED
NUDT21_GSE37401,GSM917661	POSTAR2	NUDT21		PAR-CLIP	human													USED
ELAVL1_GSE28865,GSM714639	POSTAR2	ELAVL1		PAR-CLIP	human													USED
CSTF2_GSE40859,GSM1003588	POSTAR2	CSTF2		iCLIP	human													USED
MOV10_GSE37524,GSM921128	POSTAR2	MOV10		PAR-CLIP	human													USED
YTHDF1_GSE78030,GSM2064705	POSTAR2	YTHDF1		iCLIP	human													USED
ATXN2_DRA001158,DRS012391	POSTAR2	ATXN2		PAR-CLIP	human													USED
DDX3X_GSE70804,GSM1819211	POSTAR2	DDX3X		iCLIP	human													USED
CPSF6_GSE37401,GSM917665	POSTAR2	CPSF6		PAR-CLIP	human													USED
FIP1L1_GSE37401,GSM917675	POSTAR2	FIP1L1		PAR-CLIP	human													USED
FMR1_GSE39682,GSM977615	POSTAR2	FMR1		PAR-CLIP	human													USED
FMR1_GSE39682,GSM977616	POSTAR2	FMR1		PAR-CLIP	human													USED
DDX3X_GSE70804,GSM1819215	POSTAR2	DDX3X		iCLIP	human													USED
DDX3X_GSE70804,GSM1819213	POSTAR2	DDX3X		iCLIP	human													USED
ATXN2_DRA001158,DRS012388	POSTAR2	ATXN2		PAR-CLIP	human													USED
ELAVL1_GSE28865,GSM714640	POSTAR2	ELAVL1		PAR-CLIP	human													USED
UPF1_GSE47976,GSM1163974	POSTAR2	UPF1		iCLIP	human													USED
DDX3X_GSE70804,GSM1819214	POSTAR2	DDX3X		iCLIP	human													USED
FXR2_GSE39682,GSM977620	POSTAR2	FXR2		PAR-CLIP	human													USED
UPF1_GSE69586,GSM1704214	POSTAR2	UPF1		HITS-CLIP	human													USED
CSTF2T_GSE37401,GSM917678	POSTAR2	CSTF2T		PAR-CLIP	human													USED
IGF2BP3_GSE21578,GSM545209	POSTAR2	IGF2BP3		PAR-CLIP	human													USED
SRRM4_GSE57278,GSM1378375	POSTAR2	SRRM4		iCLIP	human													USED
HNRNPC_E-MTAB-341,ERR018284	POSTAR2	HNRNPC		iCLIP	human													USED
HNRNPC_SRX1438577	POSTAR2	HNRNPC		PAR-CLIP	human													USED
CPSF4_GSE37401,GSM917667	POSTAR2	CPSF4		PAR-CLIP	human													USED
FUS_DRA001158,DRS012384	POSTAR2	FUS		PAR-CLIP	human													USED
CPSF3_GSE37401,GSM917668	POSTAR2	CPSF3		PAR-CLIP	human													USED
RBM15_GSE78030,GSM2064710	POSTAR2	RBM15		iCLIP	human													USED
CPSF4_GSE37401,GSM917666	POSTAR2	CPSF4		PAR-CLIP	human													USED
TARDBP_DRA001158,DRS012385	POSTAR2	TARDBP		PAR-CLIP	human													USED
RBPMS_SRX484627	POSTAR2	RBPMS		PAR-CLIP	human													USED
RBM15B_GSE78030,GSM2064711	POSTAR2	RBM15B		iCLIP	human													USED
CAPRIN1_GSE38201,GSM936509	POSTAR2	CAPRIN1		PAR-CLIP	human													USED
IGF2BP3_GSE79147,GSM2086978	POSTAR2	IGF2BP3		iCLIP	human													USED
DDX3X_GSE70804,GSM1819216	POSTAR2	DDX3X		iCLIP	human													USED
RTCB_GSE38201,GSM936508	POSTAR2	RTCB		PAR-CLIP	human													USED
DGCR8_GSE39086,GSM955512	POSTAR2	DGCR8		HITS-CLIP	human													USED
WTAP_GSE46705,GSM1135010	POSTAR2	WTAP		PAR-CLIP	human													USED
DDX3X_GSE70804,GSM1819212	POSTAR2	DDX3X		iCLIP	human													USED
SRRM4_GSE57278,GSM1486179	POSTAR2	SRRM4		iCLIP	human													USED
DICER1_GSE55333,GSM1334287	POSTAR2	DICER1		PAR-CLIP	human													USED
SSB_GSE95683,GSM2521599	POSTAR2	SSB		PAR-CLIP	human													USED
EIF3B_GSE65004,GSM1585667	POSTAR2	EIF3B		PAR-CLIP	human													USED
LIN28A_GSE44616,GSM1087848	POSTAR2	LIN28A		PAR-CLIP	human													USED
PRKRA_GSE55333,GSM1548748	POSTAR2	PRKRA		PAR-CLIP	human													USED
YTHDC2_GSE98085,GSM2712720	POSTAR2	YTHDC2		PAR-CLIP	human													USED
YTHDC2_GSE98085,GSM2712721	POSTAR2	YTHDC2		PAR-CLIP	human													USED
ELAVL1_GSE29943,GSM741174	POSTAR2	ELAVL1		PAR-CLIP	human													USED
METTL3_GSE46705,GSM1135006	POSTAR2	METTL3		PAR-CLIP	human													USED
NUDT21_GSE37401,GSM917662	POSTAR2	NUDT21		PAR-CLIP	human													USED
TAF15_SRX029345	POSTAR2	TAF15		PAR-CLIP	human													USED
WTAP_GSE46705,GSM1135011	POSTAR2	WTAP		PAR-CLIP	human													USED
EIF3G_GSE65004,GSM1585673	POSTAR2	EIF3G		PAR-CLIP	human													USED
YTHDF2_GSE49339,GSM1197607	POSTAR2	YTHDF2		PAR-CLIP	human													USED
EWSR1_SRX029344	POSTAR2	EWSR1		PAR-CLIP	human													USED
EIF3A_GSE65004,GSM1585665	POSTAR2	EIF3A		PAR-CLIP	human													USED
CNBP_GSE76193,GSM1976310	POSTAR2	CNBP		PAR-CLIP	human													USED
EIF3D_GSE65004,GSM1585671	POSTAR2	EIF3D		PAR-CLIP	human													USED
TARDBP_E-MTAB-530,ERR039849	POSTAR2	TARDBP		iCLIP	human													USED
SRRM4_GSE57278,GSM1378376	POSTAR2	SRRM4		iCLIP	human													USED
ZC3H7B_GSE38201,GSM936510	POSTAR2	ZC3H7B		PAR-CLIP	human													USED
PUM2_GSE21578,GSM545210	POSTAR2	PUM2		PAR-CLIP	human													USED
YTHDC1_GSE78030,GSM2064708	POSTAR2	YTHDC1		iCLIP	human													USED
FUS_GSE43308,GSM1060383	POSTAR2	FUS		HITS-CLIP	human													USED
YTHDF2_GSE78030,GSM2064706	POSTAR2	YTHDF2		iCLIP	human													USED
CSTF2_GSE40859,GSM1003587	POSTAR2	CSTF2		iCLIP	human													USED
TIA1_E-MTAB-432,ERR039776-ERR039778	POSTAR2	TIA1		iCLIP	human													USED
SRSF1_GSE83923,GSM2221668	POSTAR2	SRSF1		iCLIP	human													USED
ATXN2_DRA001158,DRS012389	POSTAR2	ATXN2		PAR-CLIP	human													USED
ATXN2_DRA001158,DRS012390	POSTAR2	ATXN2		PAR-CLIP	human													USED
ALKBH5_GSE38201,GSM936506	POSTAR2	ALKBH5		PAR-CLIP	human													USED
SRSF1_GSE83923,GSM2221666	POSTAR2	SRSF1		iCLIP	human													USED
SRSF1_GSE83923,GSM2221663	POSTAR2	SRSF1		iCLIP	human													USED
UPF1_GSE47976,GSM1163975	POSTAR2	UPF1		iCLIP	human													USED
SRRM4_GSE57278,GSM1378374	POSTAR2	SRRM4		iCLIP	human													USED
STAU1_E-MTAB-2937,ERR605258	POSTAR2	STAU1		iCLIP	human													USED
UPF1_GSE69586,GSM1704216	POSTAR2	UPF1		HITS-CLIP	human													USED
IGF2BP2_GSE21578,GSM545208	POSTAR2	IGF2BP2		PAR-CLIP	human													USED
DDX3X_GSE70804,GSM1819210	POSTAR2	DDX3X		iCLIP	human													USED
DDX3X_GSE70804,GSM1819209	POSTAR2	DDX3X		iCLIP	human													USED
IGF2BP1_GSE21578,GSM545206	POSTAR2	IGF2BP1		PAR-CLIP	human													USED
FUS_GSE40653,GSM998875	POSTAR2	FUS		HITS-CLIP	human													USED
EIF3G_GSE65004,GSM1585674	POSTAR2	EIF3G		PAR-CLIP	human													USED
ELAVL1_GSE50989,GSM1234283	POSTAR2	ELAVL1		PAR-CLIP	human													USED
EIF3G_GSE65004,GSM1585675	POSTAR2	EIF3G		PAR-CLIP	human													USED
HNRNPD_GSE52971,GSM1279665	POSTAR2	HNRNPD		PAR-CLIP	human													USED
SSB_GSE95683,GSM2521600	POSTAR2	SSB		PAR-CLIP	human													USED
DICER1_GSE55333,GSM1334288	POSTAR2	DICER1		PAR-CLIP	human													USED
LIN28B_GSE44616,GSM1087851	POSTAR2	LIN28B		PAR-CLIP	human													USED
ELAVL1_GSE29943,GSM741173	POSTAR2	ELAVL1		PAR-CLIP	human													USED
PRKRA_GSE55333,GSM1548750	POSTAR2	PRKRA		PAR-CLIP	human													USED
HNRNPD_GSE52971,GSM1279664	POSTAR2	HNRNPD		PAR-CLIP	human													USED
EIF3D_GSE65004,GSM1585670	POSTAR2	EIF3D		PAR-CLIP	human													USED
EIF3A_GSE65004,GSM1585664	POSTAR2	EIF3A		PAR-CLIP	human													USED
CPSF2_GSE37401,GSM917670	POSTAR2	CPSF2		PAR-CLIP	human													USED
MBNL2_GSE68890,GSM1685420	POSTAR2	MBNL2		HITS-CLIP	human													USED
RBM10_GSE44976,GSM1095143	POSTAR2	RBM10		HITS-CLIP	human													USED
RBM10_GSE44976,GSM1095142	POSTAR2	RBM10		HITS-CLIP	human													USED
QKI_GSE21578,GSM545211	POSTAR2	QKI		PAR-CLIP	human													USED
YTHDF2_GSE83438,GSM2203039	POSTAR2	YTHDF2		PAR-CLIP	human													USED
RBM47_GSE58380,GSM1409655	POSTAR2	RBM47		HITS-CLIP	human													USED
RBM47_GSE58380,GSM1409656	POSTAR2	RBM47		HITS-CLIP	human													USED
YTHDC2_GSE78030,GSM2064709	POSTAR2	YTHDC2		iCLIP	human													USED
HNRNPC_E-MTAB-341,ERR018282	POSTAR2	HNRNPC		iCLIP	human													USED
FBL_GSE43666,GSM1067865	POSTAR2	FBL		PAR-CLIP	human													USED
YTHDF1_GSE83438,GSM2203038	POSTAR2	YTHDF1		PAR-CLIP	human													USED
TAF15_GSE43294,GSM1060208	POSTAR2	TAF15		HITS-CLIP	human													USED
CPSF1_GSE37401,GSM917672	POSTAR2	CPSF1		PAR-CLIP	human													USED
U2AF2_GSE83923,CSM2221658	POSTAR2	U2AF2		iCLIP	human													USED
HNRNPA1_GSE83923,GSM2221656	POSTAR2	HNRNPA1		iCLIP	human													USED
TAF15_GSE43294,GSM1060207	POSTAR2	TAF15		HITS-CLIP	human													USED
HNRNPA1_GSE34996,GSM859978-GSM859979-GSM859980-GSM859981	POSTAR2	HNRNPA1		HITS-CLIP	human													USED
SRSF1_GSE83923,GSM2221667	POSTAR2	SRSF1		iCLIP	human													USED
YTHDF3_GSE83438,GSM2203040	POSTAR2	YTHDF3		PAR-CLIP	human													USED
SRSF1_GSE83923,GSM2221664	POSTAR2	SRSF1		iCLIP	human													USED
TIAL1_E-MTAB-432,ERR039779-ERR039781-ERR039782	POSTAR2	TIAL1		iCLIP	human													USED
TAF15_SRX029346	POSTAR2	TAF15		PAR-CLIP	human													USED
LIN28B_GSE44616,GSM1087850	POSTAR2	LIN28B		PAR-CLIP	human													USED
YTHDF2_GSE49339,GSM1197606	POSTAR2	YTHDF2		PAR-CLIP	human													USED
YTHDF2_GSE49339,GSM1197605	POSTAR2	YTHDF2		PAR-CLIP	human													USED
IGF2BP3_GSE79147,GSM2086979	POSTAR2	IGF2BP3		iCLIP	human													USED
SRSF1_GSE83923,GSM2221665	POSTAR2	SRSF1		iCLIP	human													USED
TARDBP_E-MTAB-530,ERR039842	POSTAR2	TARDBP		iCLIP	human													USED
HNRNPD_GSE52971,GSM1279667	POSTAR2	HNRNPD		PAR-CLIP	human													USED
EIF3B_GSE65004,GSM1585668	POSTAR2	EIF3B		PAR-CLIP	human													USED
EIF3D_GSE65004,GSM1585672	POSTAR2	EIF3D		PAR-CLIP	human													USED
ALKBH1_GSE65299,GSM2107200	POSTAR2	ALKBH1		HITS-CLIP	human													USED
ELAVL1_GSE29943,GSM741175	POSTAR2	ELAVL1		PAR-CLIP	human													USED
ALKBH1_GSE65299,GSM2107198	POSTAR2	ALKBH1		HITS-CLIP	human													USED
TARBP2_GSE55333,GSM1548747	POSTAR2	TARBP2		PAR-CLIP	human													USED
ELAVL1_GSE28865,GSM714635	POSTAR2	ELAVL1		HITS-CLIP	human													USED
FUS_SRX029329	POSTAR2	FUS		PAR-CLIP	human													USED
U2AF2_GSE61603,GSM1509288	POSTAR2	U2AF2		HITS-CLIP	human													USED
CELF2_GSE71264,GSM1831621	POSTAR2	CELF2		HITS-CLIP	human													USED
CELF2_GSE71264,GSM1831623	POSTAR2	CELF2		HITS-CLIP	human													USED
FBL_GSE43666,GSM1067864	POSTAR2	FBL		PAR-CLIP	human													USED
EIF4A3_GSE40778,GSM1001331	POSTAR2	EIF4A3		HITS-CLIP	human													USED
LIN28A_GSE39873,GSM980593	POSTAR2	LIN28A		HITS-CLIP	human													USED
HNRNPU_GSE34491,GSM850170	POSTAR2	HNRNPU		HITS-CLIP	human													USED
TIA1_E-MTAB-432,ERR039786-ERR039787	POSTAR2	TIA1		iCLIP	human													USED
IGF2BP1_GSE21578,GSM545207	POSTAR2	IGF2BP1		PAR-CLIP	human													USED
ELAVL1_GSE28865,GSM714636	POSTAR2	ELAVL1		HITS-CLIP	human													USED
TIAL1_E-MTAB-432,ERR039788-ERR039789	POSTAR2	TIAL1		iCLIP	human													USED
TIAL1_E-MTAB-432,ERR039780-ERR039783-ERR039784-ERR039785	POSTAR2	TIAL1		iCLIP	human													USED
TIA1_E-MTAB-432,ERR039774-ERR039775-ERR039777	POSTAR2	TIA1		iCLIP	human													USED
LIN28B_GSE44616,GSM1087849	POSTAR2	LIN28B		PAR-CLIP	human													USED
MBNL2_GSE68890,GSM1685428	POSTAR2	MBNL2		HITS-CLIP	human													USED
UPF1_GSE69586,GSM1704218	POSTAR2	UPF1		HITS-CLIP	human													USED
MBNL2_GSE68890,GSM1685424	POSTAR2	MBNL2		HITS-CLIP	human													USED
DICER1_GSE55333,GSM1334289	POSTAR2	DICER1		PAR-CLIP	human													USED
UPF1_GSE47976,GSM1163973	POSTAR2	UPF1		iCLIP	human													USED
HNRNPF_GSE34996,GSM859983-GSM859984-GSM859985-GSM859986	POSTAR2	HNRNPF		HITS-CLIP	human													USED
DGCR8_GSE39086,GSM955513	POSTAR2	DGCR8		HITS-CLIP	human													USED
NOP56_GSE43666,GSM1067863	POSTAR2	NOP56		PAR-CLIP	human													USED
CELF2_GSE71264,GSM1831620	POSTAR2	CELF2		HITS-CLIP	human													USED
NOP58_GSE43666,GSM1067861	POSTAR2	NOP58		PAR-CLIP	human													USED
NOP58_GSE43666,GSM1067862	POSTAR2	NOP58		PAR-CLIP	human													USED
EIF4A3_GSE40778,GSM1001330	POSTAR2	EIF4A3		HITS-CLIP	human													USED
TARBP2_GSE55333,GSM1548746	POSTAR2	TARBP2		PAR-CLIP	human													USED
PRKRA_GSE55333,GSM1548749	POSTAR2	PRKRA		PAR-CLIP	human													USED
HNRNPC_E-MTAB-341,ERR018283	POSTAR2	HNRNPC		iCLIP	human													USED
TARBP2_GSE49648,GSM1204358	POSTAR2	TARBP2		HITS-CLIP	human													USED
TARBP2_GSE49648,GSM1204357	POSTAR2	TARBP2		HITS-CLIP	human													USED
EIF3A_GSE65004,GSM1585666	POSTAR2	EIF3A		PAR-CLIP	human													USED
CPSF2_GSE37401,GSM917671	POSTAR2	CPSF2		PAR-CLIP	human													USED
HNRNPM_GSE34996,GSM859987-GSM859988	POSTAR2	HNRNPM		HITS-CLIP	human													USED
FUS_GSE43308,GSM1060382	POSTAR2	FUS		HITS-CLIP	human													USED
EIF3B_GSE65004,GSM1585669	POSTAR2	EIF3B		PAR-CLIP	human													USED
YTHDF3_GSE78030,GSM2064707	POSTAR2	YTHDF3		iCLIP	human													USED
MBNL2_GSE68890,GSM1685415	POSTAR2	MBNL2		HITS-CLIP	human													USED
CELF2_GSE71264,GSM1831622	POSTAR2	CELF2		HITS-CLIP	human													USED
CELF2_GSE71264,GSM1831626	POSTAR2	CELF2		HITS-CLIP	human													USED
TNRC6A_GSE21578,GSM545218	POSTAR2	TNRC6A		PAR-CLIP	human													USED
TARDBP_E-MTAB-530,ERR039855	POSTAR2	TARDBP		iCLIP	human													USED
TARDBP_E-MTAB-530,ERR039843	POSTAR2	TARDBP		iCLIP	human													USED
METTL14_GSE46705,GSM1135008	POSTAR2	METTL14		PAR-CLIP	human													USED
TARDBP_E-MTAB-530,ERR039844	POSTAR2	TARDBP		iCLIP	human													USED
TARDBP_E-MTAB-530,ERR039845	POSTAR2	TARDBP		iCLIP	human													USED
METTL14_GSE46705,GSM1135009	POSTAR2	METTL14		PAR-CLIP	human													USED
METTL3_GSE46705,GSM1135007	POSTAR2	METTL3		PAR-CLIP	human													USED
TARDBP_E-MTAB-530,ERR039847-ERR039848	POSTAR2	TARDBP		iCLIP	human													USED
METTL14_GSE46705,GSM1135014	POSTAR2	METTL14		PAR-CLIP	human													USED
MBNL2_GSE68890,GSM1685416	POSTAR2	MBNL2		HITS-CLIP	human													USED
METTL3_GSE46705,GSM1135012	POSTAR2	METTL3		PAR-CLIP	human													USED
METTL3_GSE46705,GSM1135013	POSTAR2	METTL3		PAR-CLIP	human													USED
METTL14_GSE46705,GSM1135015	POSTAR2	METTL14		PAR-CLIP	human													USED
WTAP_GSE46705,GSM1135016	POSTAR2	WTAP		PAR-CLIP	human													USED
RBPMS_SRX484628	POSTAR2	RBPMS		PAR-CLIP	human													USED
CELF2_GSE71264,GSM1831627	POSTAR2	CELF2		HITS-CLIP	human													USED
CELF2_GSE71264,GSM1831628	POSTAR2	CELF2		HITS-CLIP	human													USED
CELF2_GSE71264,GSM1831631	POSTAR2	CELF2		HITS-CLIP	human													USED
CELF2_GSE71264,GSM1831619	POSTAR2	CELF2		HITS-CLIP	human													USED
UPF1_GSE69586,GSM1704217	POSTAR2	UPF1		HITS-CLIP	human													USED
UPF1_GSE69586,GSM1704219	POSTAR2	UPF1		HITS-CLIP	human													USED
MBNL2_GSE68890,GSM1685417	POSTAR2	MBNL2		HITS-CLIP	human													USED
MBNL2_GSE68890,GSM1685425	POSTAR2	MBNL2		HITS-CLIP	human													USED
HNRNPU_GSE34491,GSM850171	POSTAR2	HNRNPU		HITS-CLIP	human													USED
UPF1_GSE69586,GSM1704215	POSTAR2	UPF1		HITS-CLIP	human													USED
MBNL2_GSE68890,GSM1685414	POSTAR2	MBNL2		HITS-CLIP	human													USED
CELF2_GSE71264,GSM1831617	POSTAR2	CELF2		HITS-CLIP	human													USED
CELF2_GSE71264,GSM1831625	POSTAR2	CELF2		HITS-CLIP	human													USED
DIS3L2_GSE81537,GSM2155555	POSTAR2	DIS3L2		HITS-CLIP	human													USED
DIS3L2_GSE81537,GSM2155556	POSTAR2	DIS3L2		HITS-CLIP	human													USED
DDX3X_GSE59096,GSM1427359	POSTAR2	DDX3X		HITS-CLIP	human													USED
CELF2_GSE71264,GSM1831618	POSTAR2	CELF2		HITS-CLIP	human													USED
MBNL2_GSE68890,GSM1685422	POSTAR2	MBNL2		HITS-CLIP	human													USED
MBNL2_GSE68890,GSM1685427	POSTAR2	MBNL2		HITS-CLIP	human													USED
MBNL2_GSE68890,GSM1685418	POSTAR2	MBNL2		HITS-CLIP	human													USED
LIN28A_GSE39873,GSM980594	POSTAR2	LIN28A		HITS-CLIP	human													USED
MBNL2_GSE68890,GSM1685421	POSTAR2	MBNL2		HITS-CLIP	human													USED
CELF2_GSE71264,GSM1831633	POSTAR2	CELF2		HITS-CLIP	human													USED
DIS3L2_GSE81537,GSM2155557	POSTAR2	DIS3L2		HITS-CLIP	human													USED
HNRNPA2B1_GSE34996,GSM859982	POSTAR2	HNRNPA2B1		HITS-CLIP	human													USED
CELF2_GSE71264,GSM1831629	POSTAR2	CELF2		HITS-CLIP	human													USED
CELF2_GSE71264,GSM1831632	POSTAR2	CELF2		HITS-CLIP	human													USED
CELF2_GSE71264,GSM1831630	POSTAR2	CELF2		HITS-CLIP	human													USED
TARDBP_E-MTAB-530,ERR039854	POSTAR2	TARDBP		iCLIP	human													USED
TARDBP_E-MTAB-530,ERR039851-ERR039852	POSTAR2	TARDBP		iCLIP	human													USED
TARDBP_E-MTAB-530,ERR039850	POSTAR2	TARDBP		iCLIP	human													USED
FUS_GSE43308,GSM1060381	POSTAR2	FUS		HITS-CLIP	human													USED
CELF2_GSE71264,GSM1831634	POSTAR2	CELF2		HITS-CLIP	human													USED
DDX3X_GSE59096,GSM1427357	POSTAR2	DDX3X		HITS-CLIP	human													USED
FXR1_GSE39682,GSM977619	POSTAR2	FXR1		PAR-CLIP	human													USED
TNRC6C_GSE21578,GSM545220	POSTAR2	TNRC6C		PAR-CLIP	human													USED
TNRC6B_GSE21578,GSM545219	POSTAR2	TNRC6B		PAR-CLIP	human													USED
ALKBH1_GSE65299,GSM2107199	POSTAR2	ALKBH1		HITS-CLIP	human													USED
WTAP_GSE46705,GSM1135017	POSTAR2	WTAP		PAR-CLIP	human													USED
TIA1_E-MTAB-432,ERR039768-ERR039769-ERR039770-ERR039771	POSTAR2	TIA1		iCLIP	human													USED
HNRNPU_GSE34996,GSM859989-GSM859990-GSM859991-GSM859992	POSTAR2	HNRNPU		HITS-CLIP	human													USED
TAF15_GSE43294,GSM1060205	POSTAR2	TAF15		HITS-CLIP	human													USED
DGCR8_GSE39086,GSM955510	POSTAR2	DGCR8		HITS-CLIP	human													USED
TARDBP_E-MTAB-530,ERR039846	POSTAR2	TARDBP		iCLIP	human													USED
IGF2BP3_GSE79147,GSM2086977	POSTAR2	IGF2BP3		iCLIP	human													USED
MBNL2_GSE68890,GSM1685419	POSTAR2	MBNL2		HITS-CLIP	human													USED
TAF15_GSE43294,GSM1060206	POSTAR2	TAF15		HITS-CLIP	human													USED
DDX3X_GSE59096,GSM1427360	POSTAR2	DDX3X		HITS-CLIP	human													USED
EZH2_GSE36070,GSM880698	POSTAR2	EZH2		iCLIP	human													USED
TAF15_GSE43294,GSM1060209	POSTAR2	TAF15		HITS-CLIP	human													USED
DDX3X_GSE59096,GSM1427358	POSTAR2	DDX3X		HITS-CLIP	human													USED
DGCR8_GSE39086,GSM955511	POSTAR2	DGCR8		HITS-CLIP	human													USED
MBNL2_GSE68890,GSM1685423	POSTAR2	MBNL2		HITS-CLIP	human													USED
MBNL2_GSE68890,GSM1685426	POSTAR2	MBNL2		HITS-CLIP	human													USED
FUS_GSE50178,GSM1215139	POSTAR2	FUS		HITS-CLIP	human													USED
TIAL1_E-MTAB-432,ERR039772-ERR039773	POSTAR2	TIAL1		iCLIP	human													USED
TARDBP_E-MTAB-530,ERR039853	POSTAR2	TARDBP		iCLIP	human													USED
AARS_ENCODE	POSTAR2	AARS		eCLIP	human													USED
AGGF1_ENCODE	POSTAR2	AGGF1		eCLIP	human													USED
AKAP8L_ENCODE	POSTAR2	AKAP8L		eCLIP	human													USED
AUH_ENCODE	POSTAR2	AUH		eCLIP	human													USED
BCCIP_ENCODE	POSTAR2	BCCIP		eCLIP	human													USED
BUD13_ENCODE	POSTAR2	BUD13		eCLIP	human													USED
CDC40_ENCODE	POSTAR2	CDC40		eCLIP	human													USED
CPSF6_ENCODE	POSTAR2	CPSF6		eCLIP	human													USED
CSTF2_ENCODE	POSTAR2	CSTF2		eCLIP	human													USED
CSTF2T_ENCODE	POSTAR2	CSTF2T		eCLIP	human													USED
DDX24_ENCODE	POSTAR2	DDX24		eCLIP	human													USED
DDX3X_ENCODE	POSTAR2	DDX3X		eCLIP	human													USED
DDX42_ENCODE	POSTAR2	DDX42		eCLIP	human													USED
DDX55_ENCODE	POSTAR2	DDX55		eCLIP	human													USED
DDX59_ENCODE	POSTAR2	DDX59		eCLIP	human													USED
DDX6_ENCODE	POSTAR2	DDX6		eCLIP	human													USED
DGCR8_ENCODE	POSTAR2	DGCR8		eCLIP	human													USED
DHX30_ENCODE	POSTAR2	DHX30		eCLIP	human													USED
DKC1_ENCODE	POSTAR2	DKC1		eCLIP	human													USED
DROSHA_ENCODE	POSTAR2	DROSHA		eCLIP	human													USED
EFTUD2_ENCODE	POSTAR2	EFTUD2		eCLIP	human													USED
EIF3D_ENCODE	POSTAR2	EIF3D		eCLIP	human													USED
EIF3H_ENCODE	POSTAR2	EIF3H		eCLIP	human													USED
EIF4G2_ENCODE	POSTAR2	EIF4G2		eCLIP	human													USED
EWSR1_ENCODE	POSTAR2	EWSR1		eCLIP	human													USED
FAM120A_ENCODE	POSTAR2	FAM120A		eCLIP	human													USED
FASTKD2_ENCODE	POSTAR2	FASTKD2		eCLIP	human													USED
FKBP4_ENCODE	POSTAR2	FKBP4		eCLIP	human													USED
FMR1_ENCODE	POSTAR2	FMR1		eCLIP	human													USED
FTO_ENCODE	POSTAR2	FTO		eCLIP	human													USED
FUBP3_ENCODE	POSTAR2	FUBP3		eCLIP	human													USED
FXR1_ENCODE	POSTAR2	FXR1		eCLIP	human													USED
FXR2_ENCODE	POSTAR2	FXR2		eCLIP	human													USED
GEMIN5_ENCODE	POSTAR2	GEMIN5		eCLIP	human													USED
GNL3_ENCODE	POSTAR2	GNL3		eCLIP	human													USED
GPKOW_ENCODE	POSTAR2	GPKOW		eCLIP	human													USED
GRSF1_ENCODE	POSTAR2	GRSF1		eCLIP	human													USED
GRWD1_ENCODE	POSTAR2	GRWD1		eCLIP	human													USED
GTF2F1_ENCODE	POSTAR2	GTF2F1		eCLIP	human													USED
HLTF_ENCODE	POSTAR2	HLTF		eCLIP	human													USED
HNRNPA1_ENCODE	POSTAR2	HNRNPA1		eCLIP	human													USED
HNRNPC_ENCODE	POSTAR2	HNRNPC		eCLIP	human													USED
HNRNPK_ENCODE	POSTAR2	HNRNPK		eCLIP	human													USED
HNRNPM_ENCODE	POSTAR2	HNRNPM		eCLIP	human													USED
HNRNPU_ENCODE	POSTAR2	HNRNPU		eCLIP	human													USED
HNRNPUL1_ENCODE	POSTAR2	HNRNPUL1		eCLIP	human													USED
IGF2BP1_ENCODE	POSTAR2	IGF2BP1		eCLIP	human													USED
IGF2BP2_ENCODE	POSTAR2	IGF2BP2		eCLIP	human													USED
IGF2BP3_ENCODE	POSTAR2	IGF2BP3		eCLIP	human													USED
ILF3_ENCODE	POSTAR2	ILF3		eCLIP	human													USED
KHDRBS1_ENCODE	POSTAR2	KHDRBS1		eCLIP	human													USED
KHSRP_ENCODE	POSTAR2	KHSRP		eCLIP	human													USED
LARP4_ENCODE	POSTAR2	LARP4		eCLIP	human													USED
LARP7_ENCODE	POSTAR2	LARP7		eCLIP	human													USED
LIN28B_ENCODE	POSTAR2	LIN28B		eCLIP	human													USED
LSM11_ENCODE	POSTAR2	LSM11		eCLIP	human													USED
METAP2_ENCODE	POSTAR2	METAP2		eCLIP	human													USED
MTPAP_ENCODE	POSTAR2	MTPAP		eCLIP	human													USED
NCBP2_ENCODE	POSTAR2	NCBP2		eCLIP	human													USED
NKRF_ENCODE	POSTAR2	NKRF		eCLIP	human													USED
NOL12_ENCODE	POSTAR2	NOL12		eCLIP	human													USED
NONO_ENCODE	POSTAR2	NONO		eCLIP	human													USED
NPM1_ENCODE	POSTAR2	NPM1		eCLIP	human													USED
NSUN2_ENCODE	POSTAR2	NSUN2		eCLIP	human													USED
PCBP2_ENCODE	POSTAR2	PCBP2		eCLIP	human													USED
PPIG_ENCODE	POSTAR2	PPIG		eCLIP	human													USED
PPIL4_ENCODE	POSTAR2	PPIL4		eCLIP	human													USED
PRPF8_ENCODE	POSTAR2	PRPF8		eCLIP	human													USED
PTBP1_ENCODE	POSTAR2	PTBP1		eCLIP	human													USED
PUM2_ENCODE	POSTAR2	PUM2		eCLIP	human													USED
PUS1_ENCODE	POSTAR2	PUS1		eCLIP	human													USED
QKI_ENCODE	POSTAR2	QKI		eCLIP	human													USED
RBFOX2_ENCODE	POSTAR2	RBFOX2		eCLIP	human													USED
RBM15_ENCODE	POSTAR2	RBM15		eCLIP	human													USED
RBM22_ENCODE	POSTAR2	RBM22		eCLIP	human													USED
RBM27_ENCODE	POSTAR2	RBM27		eCLIP	human													USED
RBM5_ENCODE	POSTAR2	RBM5		eCLIP	human													USED
RPS11_ENCODE	POSTAR2	RPS11		eCLIP	human													USED
RPS3_ENCODE	POSTAR2	RPS3		eCLIP	human													USED
RPS5_ENCODE	POSTAR2	RPS5		eCLIP	human													USED
SAFB2_ENCODE	POSTAR2	SAFB2		eCLIP	human													USED
SBDS_ENCODE	POSTAR2	SBDS		eCLIP	human													USED
SERBP1_ENCODE	POSTAR2	SERBP1		eCLIP	human													USED
SF3A3_ENCODE	POSTAR2	SF3A3		eCLIP	human													USED
SF3B1_ENCODE	POSTAR2	SF3B1		eCLIP	human													USED
SF3B4_ENCODE	POSTAR2	SF3B4		eCLIP	human													USED
SFPQ_ENCODE	POSTAR2	SFPQ		eCLIP	human													USED
SLBP_ENCODE	POSTAR2	SLBP		eCLIP	human													USED
SLTM_ENCODE	POSTAR2	SLTM		eCLIP	human													USED
SMNDC1_ENCODE	POSTAR2	SMNDC1		eCLIP	human													USED
SND1_ENCODE	POSTAR2	SND1		eCLIP	human													USED
SRSF1_ENCODE	POSTAR2	SRSF1		eCLIP	human													USED
SRSF7_ENCODE	POSTAR2	SRSF7		eCLIP	human													USED
SRSF9_ENCODE	POSTAR2	SRSF9		eCLIP	human													USED
SUB1_ENCODE	POSTAR2	SUB1		eCLIP	human													USED
SUGP2_ENCODE	POSTAR2	SUGP2		eCLIP	human													USED
SUPV3L1_ENCODE	POSTAR2	SUPV3L1		eCLIP	human													USED
TAF15_ENCODE	POSTAR2	TAF15		eCLIP	human													USED
TARDBP_ENCODE	POSTAR2	TARDBP		eCLIP	human													USED
TBRG4_ENCODE	POSTAR2	TBRG4		eCLIP	human													USED
TIA1_ENCODE	POSTAR2	TIA1		eCLIP	human													USED
TNRC6A_ENCODE	POSTAR2	TNRC6A		eCLIP	human													USED
TRA2A_ENCODE	POSTAR2	TRA2A		eCLIP	human													USED
TROVE2_ENCODE	POSTAR2	TROVE2		eCLIP	human													USED
U2AF1_ENCODE	POSTAR2	U2AF1		eCLIP	human													USED
U2AF2_ENCODE	POSTAR2	U2AF2		eCLIP	human													USED
UCHL5_ENCODE	POSTAR2	UCHL5		eCLIP	human													USED
UPF1_ENCODE	POSTAR2	UPF1		eCLIP	human													USED
XPO5_ENCODE	POSTAR2	XPO5		eCLIP	human													USED
XRCC6_ENCODE	POSTAR2	XRCC6		eCLIP	human													USED
XRN2_ENCODE	POSTAR2	XRN2		eCLIP	human													USED
YBX3_ENCODE	POSTAR2	YBX3		eCLIP	human													USED
YWHAG_ENCODE	POSTAR2	YWHAG		eCLIP	human													USED
ZNF622_ENCODE	POSTAR2	ZNF622		eCLIP	human													USED
ZRANB2_ENCODE	POSTAR2	ZRANB2		eCLIP	human													USED

## Sheet: S2_RBP_databases
Supplementary material S2: CLIP experiments of RNA-binding proteins (RBPs) integrated in this work (n = 937) downloaded from three databases (POSTAR2 [P], CLIPdb [C], DoRiNA [D] and StarBase [S]). For each RBP the table includes: number of experiments (#Ex), database(s) that include it (DDBB) and number of splicing events where the RBP binds after the integration of all CLIP experiments.
	RBP	# Exp	P	C	D	S
	AARS	1	ü
	AGGF1	1	ü
	AGO1	11		ü	ü	ü
	AGO1/2/3/4	1			ü
	AGO2	159		ü	ü	ü
	AGO3	2		ü		ü
	AGO4	2		ü		ü
	AKAP8L	1	ü
	ALKBH1	3	ü
	ALKBH5	4	ü	ü	ü	ü
	ATXN2	8	ü	ü
	AUH	1	ü
	BCCIP	1	ü
	BUD13	1	ü
	CAPRIN1	4	ü	ü	ü	ü
	CDC40	1	ü
	CELF1	2		ü
	CELF2	17	ü
	CELF4	4		ü
	CIRBP	5		ü	ü	ü
	CNBP	1	ü
	CPSF1	4	ü	ü
	CPSF2	4	ü	ü
	CPSF3	4	ü	ü
	CPSF4	4	ü	ü
	CPSF6	5	ü	ü
	CPSF7	2	ü	ü
	CSTF2	9	ü	ü
	CSTF2T	5	ü	ü
	DDX24	1	ü
	DDX3X	13	ü
	DDX42	1	ü
	DDX55	1	ü
	DDX59	1	ü
	DDX6	1	ü
	DGCR8	17	ü	ü	ü	ü
	DHX30	1	ü
	DICER1	3	ü
	DIS3L2	3	ü
	DKC1	1	ü
	DROSHA	1	ü
	EFTUD2	1	ü
	EIF3A	3	ü
	EIF3B	3	ü
	EIF3D	4	ü
	EIF3G	3	ü
	EIF3H	1	ü
	EIF4A3	8	ü	ü	ü	ü
	EIF4G2	1	ü
	ELAVL1	36	ü	ü	ü	ü
	EWSR1	9	ü	ü	ü	ü
	EZH2	9	ü	ü	ü	ü
	FAM120A	1	ü
	FASTKD2	1	ü
	FBL	4	ü	ü
	FIP1L1	4	ü	ü
	FKBP4	1	ü
	FMR1	16	ü	ü	ü	ü
	FOX2	1			ü
	FTO	1	ü
	FUBP3	1	ü
	FUS	37	ü	ü	ü	ü
	FXR1	5	ü	ü	ü	ü
	FXR2	5	ü	ü	ü	ü
	GEMIN5	1	ü
	GNL3	1	ü
	GPKOW	1	ü
	GRSF1	1	ü
	GRWD1	1	ü
	GTF2F1	1	ü
	HLTF	1	ü
	HNRNPA1	7	ü	ü
	HNRNPA2B1	2	ü	ü
	HNRNPC	21	ü	ü	ü	ü
	HNRNPD	8	ü	ü
	HNRNPF	2	ü	ü
	HNRNPH1	4	ü	ü
	HNRNPK	1	ü
	HNRNPL	4			ü
	HNRNPM	3	ü	ü
	HNRNPU	7	ü	ü
	HNRNPUL1	1	ü
	IGF2BP1	6	ü	ü		ü
	IGF2BP123	1			ü
	IGF2BP2	4	ü	ü		ü
	IGF2BP3	7	ü	ü		ü
	ILF3	1	ü
	JARID2	1			ü
	KHDRBS1	1	ü
	KHSRP	1	ü
	LARP4	1	ü
	LARP7	1	ü
	LIN28A	18	ü	ü	ü	ü
	LIN28B	12	ü	ü	ü	ü
	LSM11	1	ü
	MBNL1	12		ü	ü	ü
	MBNL1/2	5		ü
	MBNL2	19	ü	ü		ü
	METAP2	1	ü
	METTL14	8	ü	ü
	METTL3	9	ü	ü	ü
	MNBL2	1			ü
	MOV10	4	ü	ü	ü	ü
	MTPAP	1	ü
	NCBP2	1	ü
	NCBP3	4	ü	ü	ü	ü
	NELAVL	1				ü
	NKRF	1	ü
	NOL12	1	ü
	NONO	1	ü
	NOP56	2	ü	ü
	NOP58	4	ü	ü
	NOVA	2			ü	ü
	NPM1	1	ü
	NSUN2	1	ü
	NUDT21	4	ü	ü
	PABPC1	3		ü
	PCBP2	1	ü
	PPIG	1	ü
	PPIL4	1	ü
	PRKRA	3	ü
	PRPF8	1	ü
	PTBP1	13	ü	ü
	PTBP2	2			ü	ü
	PTBP1/2	6		ü		ü
	PUM2	5	ü	ü	ü	ü
	PUS1	1	ü
	QKI	5	ü	ü	ü	ü
	RBFOX1	5		ü
	RBFOX1/2/3	1			ü
	RBFOX2	8	ü	ü
	RBM10	6	ü	ü	ü
	RBM15	2	ü
	RBM15B	1	ü
	RBM22	1	ü
	RBM27	1	ü
	RBM3	2			ü	ü
	RBM47	4	ü	ü
	RBM5	1	ü
	RBPMS	3	ü		ü
	RPS11	1	ü
	RPS3	1	ü
	RPS5	1	ü
	RTCB	4	ü	ü	ü	ü
	SAFB2	1	ü
	SBDS	1	ü
	SERBP1	1	ü
	SF3A3	1	ü
	SF3B1	1	ü
	SF3B4	1	ü
	SFPQ	1	ü
	SLBP	1	ü
	SLTM	1	ü
	SMNDC1	1	ü
	SND1	1	ü
	SRRM4	8	ü	ü
	SRSF1	11	ü		ü	ü
	SRSF2	2			ü	ü
	SRSF7	1	ü
	SRSF9	1	ü
	SSB	2	ü
	STAU1	1	ü
	SUB1	1	ü
	SUGP2	1	ü
	SUPV3L1	1	ü
	TAF15	17	ü	ü	ü	ü
	TARBP2	4	ü
	TARDBP	35	ü	ü	ü	ü
	TBRG4	1	ü
	TIA1	10	ü	ü	ü	ü
	TIAL1	6	ü		ü	ü
	TNRC6A	4	ü	ü		ü
	TNRC6B	2	ü	ü
	TNRC6C	2	ü	ü
	TRA2A	1	ü
	TROVE2	1	ü
	U2AF1	1	ü
	U2AF2	10	ü			ü
	UCHL5	1	ü
	UPF1	13	ü			ü
	WDR33	2	ü	ü
	WTAP	5	ü		ü
	XPO5	1	ü
	XRCC6	1	ü
	XRN2	1	ü
	YBX3	1	ü
	YTHDC1	1	ü
	YTHDC2	3	ü
	YTHDF1	2	ü
	YTHDF2	8	ü	ü
	YTHDF3	2	ü
	YWHAG	1	ü
	ZC3H7B	4	ü	ü	ü	ü
	ZNF622	1	ü
	ZRANB2	1	ü
